# Supplementary material for: The Faraday Scalpel: Electrochemical Nerve Lesioning Mechanisms Studied in Invertebrate Models
Source: Adv Sci (Weinh). 2026 Mar 17;13(30):e23797. doi: 10.1002/advs.202523797 (PMC13248754; doi:10.1002/advs.202523797)
Supplement: Supplementary file 2 — Supporting File: advs74857‐sup‐0002‐Data.zip. [file ADVS-13-e23797-s002.zip]

Archive with 2 entries (1 files):
- advs74857-sup-0002-Data/
- advs74857-sup-0002-Data/Data_Sets_FaradayScalpel.xlsx
