# Supplementary material for: The Faraday Scalpel: Electrochemical Nerve Lesioning Mechanisms Studied in Invertebrate Models
Source: Adv Sci (Weinh). 2026 Mar 17;13(30):e23797. doi: 10.1002/advs.202523797 (PMC13248754; doi:10.1002/advs.202523797)
Supplement: Supplementary file 2 — Supporting File: advs74857‐sup‐0002‐Data.zip. [file ADVS-13-e23797-s002.zip › advs74857-sup-0002-Data/Data_Sets_FaradayScalpel.xlsx]

## Sheet: Fig1
Platinum			PEDOT:PSS
Voltage vs. Ag/AgCl	Current density (mA/cm²)		Voltage vs. Ag/AgCl	Current density (mA/cm²)
3.91006E-5	-0.13433		3.91006E-5	0.0968
0.01004	-0.12709		0.01004	0.08911
0.02004	-0.11918		0.02004	0.07798
0.03004	-0.11118		0.03004	0.07124
0.04004	-0.10278		0.04004	0.06619
0.05004	-0.09412		0.05004	0.06298
0.06004	-0.0856		0.06004	0.06091
0.07004	-0.07646		0.07004	0.05853
0.07996	-0.0674		0.07996	0.05727
0.08996	-0.05911		0.08996	0.05593
0.09996	-0.05028		0.09996	0.05484
0.10996	-0.04234		0.10996	0.05377
0.11996	-0.03462		0.11996	0.05187
0.12996	-0.02753		0.12996	0.05156
0.13996	-0.0194		0.13996	0.05051
0.14996	-0.01377		0.14996	0.05044
0.15996	-0.00761		0.15996	0.04951
0.16996	-0.002		0.16996	0.04917
0.17996	0.00335		0.17996	0.04869
0.18996	0.00809		0.18996	0.04773
0.19996	0.01242		0.19996	0.04852
0.20996	0.01645		0.20996	0.04795
0.21988	0.02025		0.21988	0.04725
0.22988	0.02352		0.22988	0.04742
0.23988	0.0267		0.23988	0.04724
0.24988	0.02916		0.24988	0.04705
0.25988	0.03156		0.25988	0.0468
0.26988	0.03414		0.26988	0.04617
0.27988	0.03608		0.27988	0.04648
0.28988	0.03801		0.28988	0.04603
0.29988	0.03966		0.29988	0.04621
0.30988	0.04146		0.30988	0.04569
0.31988	0.04429		0.31988	0.04601
0.32988	0.0459		0.32988	0.04582
0.33988	0.04645		0.33988	0.04589
0.34988	0.04774		0.34988	0.0458
0.35981	0.04883		0.35981	0.04577
0.36981	0.0504		0.36981	0.04567
0.37981	0.05216		0.37981	0.04594
0.38981	0.05359		0.38981	0.04618
0.39981	0.05547		0.39981	0.04616
0.40981	0.05712		0.40981	0.04673
0.41981	0.05877		0.41981	0.0473
0.42981	0.06087		0.42981	0.04727
0.43981	0.06295		0.43981	0.04705
0.44981	0.06489		0.44981	0.04746
0.45981	0.06695		0.45981	0.04848
0.46981	0.06891		0.46981	0.04912
0.47981	0.07084		0.47981	0.04916
0.48981	0.07317		0.48981	0.05014
0.49973	0.07513		0.49973	0.03066
0.50973	0.07747		0.48981	0.01772
0.51973	0.07977		0.47981	0.00561
0.52973	0.0819		0.46981	-3.26633E-4
0.53973	0.08423		0.45981	-0.00418
0.54973	0.08611		0.44981	-0.00654
0.55973	0.08812		0.43981	-0.00864
0.56973	0.09021		0.42981	-0.01055
0.57973	0.09175		0.41981	-0.0117
0.58973	0.09361		0.40981	-0.01285
0.59973	0.09557		0.39981	-0.01378
0.60973	0.09784		0.38981	-0.01502
0.61973	0.10034		0.37981	-0.01516
0.62973	0.10287		0.36981	-0.01594
0.63973	0.10518		0.35981	-0.01645
0.64965	0.10741		0.34988	-0.0171
0.65965	0.10956		0.33988	-0.01743
0.66965	0.11198		0.32988	-0.0182
0.67965	0.11452		0.31988	-0.01861
0.68965	0.11709		0.30988	-0.01909
0.69965	0.11934		0.29988	-0.01986
0.70965	0.12214		0.28988	-0.02031
0.71965	0.12551		0.27988	-0.02066
0.72965	0.1292		0.26988	-0.02106
0.73965	0.13349		0.25988	-0.02139
0.74965	0.13824		0.24988	-0.02203
0.75965	0.14313		0.23988	-0.02277
0.76965	0.14786		0.22988	-0.02317
0.77965	0.15291		0.21988	-0.02399
0.78957	0.15802		0.20996	-0.02437
0.79957	0.16326		0.19996	-0.02479
0.80957	0.16823		0.18996	-0.02543
0.81957	0.17318		0.17996	-0.0261
0.82957	0.1788		0.16996	-0.0269
0.83957	0.18446		0.15996	-0.02745
0.84957	0.19175		0.14996	-0.02799
0.85957	0.20072		0.13996	-0.02897
0.86957	0.21065		0.12996	-0.03029
0.87957	0.22404		0.11996	-0.03135
0.88957	0.23766		0.10996	-0.03166
0.89957	0.25755		0.09996	-0.03335
0.90957	0.27309		0.08996	-0.03366
0.91957	0.29131		0.07996	-0.03468
0.9295	0.31229		0.07004	-0.03559
0.9395	0.33633		0.06004	-0.03671
0.9495	0.3631		0.05004	-0.03739
0.9595	0.39345		0.04004	-0.03801
0.9695	0.42653		0.03004	-0.03892
0.9795	0.461		0.02004	-0.03873
0.9895	0.50004		0.01004	-0.04056
0.9995	0.54443		3.91006E-5	-0.041
1.0095	0.59221		-0.00996	-0.04285
1.0195	0.63775		-0.01996	-0.0436
1.0295	0.68314		-0.02996	-0.04312
1.0395	0.72787		-0.03996	-0.0444
1.0495	0.77551		-0.04996	-0.0445
1.0595	0.82567		-0.05996	-0.04517
1.06942	0.87583		-0.06996	-0.04669
1.07942	0.925		-0.07988	-0.04686
1.08942	0.97077		-0.08988	-0.04762
1.09942	1.01803		-0.09988	-0.04841
1.10942	1.06781		-0.10988	-0.04861
1.11942	1.12184		-0.11988	-0.04904
1.12942	1.18196		-0.12988	-0.04982
1.13942	1.24429		-0.13988	-0.04933
1.14942	1.31076		-0.14988	-0.04892
1.15942	1.37752		-0.15988	-0.04942
1.16942	1.44427		-0.16988	-0.05083
1.17942	1.51675		-0.17988	-0.04999
1.18942	1.5941		-0.18988	-0.04909
1.19942	1.67182		-0.19988	-0.04948
1.20934	1.74635		-0.20988	-0.04834
1.21934	1.81673		-0.21981	-0.04832
1.22934	1.88058		-0.22981	-0.04791
1.23934	1.93737		-0.23981	-0.04719
1.24934	1.98606		-0.24981	-0.04703
1.25934	2.03098		-0.25981	-0.04666
1.26934	2.06765		-0.26981	-0.04565
1.27934	2.10136		-0.27981	-0.04489
1.28934	2.13602		-0.28981	-0.04498
1.29934	2.1684		-0.29981	-0.04462
1.30934	2.20197		-0.30981	-0.04281
1.31934	2.23921		-0.31981	-0.04318
1.32934	2.28108		-0.32981	-0.04257
1.33934	2.3197		-0.33981	-0.04202
1.34934	2.36309		-0.34981	-0.04207
1.35926	2.41121		-0.35973	-0.04099
1.36926	2.46275		-0.36973	-0.0395
1.37926	2.52069		-0.37973	-0.03914
1.38926	2.5823		-0.38973	-0.03849
1.39926	2.64586		-0.39973	-0.03845
1.38926	2.34006		-0.40973	-0.03799
1.37926	2.10284		-0.41973	-0.03761
1.36926	1.91139		-0.42973	-0.03768
1.35926	1.74821		-0.43973	-0.03739
1.34934	1.60311		-0.44973	-0.03674
1.33934	1.47532		-0.45973	-0.03602
1.32934	1.36092		-0.46973	-0.03582
1.31934	1.25421		-0.47973	-0.03512
1.30934	1.15955		-0.48973	-0.03373
1.29934	1.07201		-0.49965	-0.03395
1.28934	0.99323		-0.50965	-0.03324
1.27934	0.91985		-0.51965	-0.03237
1.26934	0.8549		-0.52965	-0.03238
1.25934	0.79472		-0.53965	-0.03166
1.24934	0.73703		-0.54965	-0.03085
1.23934	0.68333		-0.55965	-0.0305
1.22934	0.63122		-0.56965	-0.03019
1.21934	0.58387		-0.57965	-0.02935
1.20934	0.53899		-0.58965	-0.0294
1.19942	0.49694		-0.59965	-0.02917
1.18942	0.45917		-0.60965	-0.02907
1.17942	0.42389		-0.61965	-0.02895
1.16942	0.39113		-0.62965	-0.02844
1.15942	0.3607		-0.63965	-0.02833
1.14942	0.334		-0.64957	-0.02832
1.13942	0.30835		-0.65957	-0.02822
1.12942	0.28532		-0.66957	-0.02824
1.11942	0.26319		-0.67957	-0.0282
1.10942	0.24259		-0.68957	-0.02817
1.09942	0.22366		-0.69957	-0.02816
1.08942	0.2064		-0.70957	-0.02826
1.07942	0.19157		-0.71957	-0.0283
1.06942	0.17607		-0.72957	-0.02851
1.0595	0.16235		-0.73957	-0.02864
1.0495	0.14903		-0.74957	-0.0287
1.0395	0.13672		-0.75957	-0.02895
1.0295	0.1258		-0.76957	-0.02981
1.0195	0.11598		-0.77957	-0.03012
1.0095	0.10719		-0.7895	-0.031
0.9995	0.0989		-0.79949	-0.03191
0.9895	0.09183		-0.80949	-0.03266
0.9795	0.08506		-0.8195	-0.03408
0.9695	0.0787		-0.8295	-0.03555
0.9595	0.0726		-0.8395	-0.03752
0.9495	0.0671		-0.84949	-0.03955
0.9395	0.06241		-0.8595	-0.04173
0.9295	0.05719		-0.8695	-0.04423
0.91957	0.05313		-0.8795	-0.04767
0.90957	0.04974		-0.8895	-0.05146
0.89957	0.04604		-0.8995	-0.05579
0.88957	0.04267		-0.9095	-0.06105
0.87957	0.03939		-0.9195	-0.06691
0.86957	0.03639		-0.92942	-0.07335
0.85957	0.03388		-0.93942	-0.08051
0.84957	0.03133		-0.94942	-0.08818
0.83957	0.02908		-0.95942	-0.09648
0.82957	0.02718		-0.96942	-0.10481
0.81957	0.02473		-0.97942	-0.11283
0.80957	0.0227		-0.98942	-0.12066
0.79957	0.02081		-0.99942	-0.1272
0.78957	0.0192		-0.98942	-0.10311
0.77965	0.01751		-0.97942	-0.08502
0.76965	0.01619		-0.96942	-0.07077
0.75965	0.01449		-0.95942	-0.05976
0.74965	0.01362		-0.94942	-0.05092
0.73965	0.01219		-0.93942	-0.04364
0.72965	0.0111		-0.92942	-0.03754
0.71965	0.01067		-0.9195	-0.03264
0.70965	0.00947		-0.9095	-0.0286
0.69965	0.00865		-0.8995	-0.02518
0.68965	0.00781		-0.8895	-0.02229
0.67965	0.00713		-0.8795	-0.02001
0.66965	0.00656		-0.8695	-0.018
0.65965	0.00612		-0.8595	-0.01629
0.64965	0.00571		-0.84949	-0.01501
0.63973	0.00498		-0.8395	-0.01392
0.62973	0.005		-0.8295	-0.01296
0.61973	0.00381		-0.8195	-0.01218
0.60973	0.00339		-0.80949	-0.01154
0.59973	0.00313		-0.79949	-0.01098
0.58973	0.00232		-0.7895	-0.01042
0.57973	0.0018		-0.77957	-0.0099
0.56973	0.00157		-0.76957	-0.00948
0.55973	9.22446E-4		-0.75957	-0.00906
0.54973	5.39541E-4		-0.74957	-0.00865
0.53973	2.05278E-4		-0.73957	-0.0083
0.52973	-4.69446E-5		-0.72957	-0.00792
0.51973	-2.58995E-4		-0.71957	-0.00757
0.50973	-5.81386E-4		-0.70957	-0.00726
0.49973	-5.96502E-4		-0.69957	-0.00696
0.48981	-1.8375E-4		-0.68957	-0.00666
0.47981	-7.70023E-4		-0.67957	-0.00634
0.46981	-0.00162		-0.66957	-0.00606
0.45981	-0.00188		-0.65957	-0.00577
0.44981	-0.00219		-0.64957	-0.00547
0.43981	-0.00272		-0.63965	-0.00513
0.42981	-0.00338		-0.62965	-0.00484
0.41981	-0.0039		-0.61965	-0.00452
0.40981	-0.00438		-0.60965	-0.00421
0.39981	-0.00494		-0.59965	-0.00394
0.38981	-0.00512		-0.58965	-0.00361
0.37981	-0.0053		-0.57965	-0.00333
0.36981	-0.00591		-0.56965	-0.00301
0.35981	-0.00666		-0.55965	-0.00274
0.34988	-0.00737		-0.54965	-0.00244
0.33988	-0.00844		-0.53965	-0.00213
0.32988	-0.00905		-0.52965	-0.00185
0.31988	-0.00977		-0.51965	-0.0015
0.30988	-0.01089		-0.50965	-0.00115
0.29988	-0.01145		-0.49965	-7.95131E-4
0.28988	-0.01214		-0.48973	-4.22239E-4
0.27988	-0.01309		-0.47973	-1.12057E-5
0.26988	-0.01411		-0.46973	4.59909E-4
0.25988	-0.01498		-0.45973	9.58209E-4
0.24988	-0.0159		-0.44973	0.00152
0.23988	-0.01685		-0.43973	0.00217
0.22988	-0.01822		-0.42973	0.00287
0.21988	-0.01882		-0.41973	0.00364
0.20996	-0.02092		-0.40973	0.00437
0.19996	-0.02225		-0.39973	0.00548
0.18996	-0.02383		-0.38973	0.00658
0.17996	-0.0238		-0.37973	0.00746
0.16996	-0.02746		-0.36973	0.00865
0.15996	-0.02954		-0.35973	0.00995
0.14996	-0.03186		-0.34981	0.01155
0.13996	-0.03376		-0.33981	0.01311
0.12996	-0.03755		-0.32981	0.01532
0.11996	-0.04097		-0.31981	0.01753
0.10996	-0.04473		-0.30981	0.01989
0.09996	-0.04901		-0.29981	0.02262
0.08996	-0.05382		-0.28981	0.02603
0.07996	-0.05945		-0.27981	0.02842
0.07004	-0.06583		-0.26981	0.03122
0.06004	-0.07339		-0.25981	0.03672
0.05004	-0.082		-0.24981	0.04276
0.04004	-0.0921		-0.23981	0.04685
0.03004	-0.10409		-0.22981	0.05157
0.02004	-0.11814		-0.21981	0.05461
0.01004	-0.13524		-0.20988	0.05981
3.91006E-5	-0.15436		-0.19988	0.06499
-0.00996	-0.1775		-0.18988	0.07019
-0.01996	-0.20263		-0.17988	0.07871
-0.02996	-0.22906		-0.16988	0.08438
-0.03996	-0.25503		-0.15988	0.09136
-0.04996	-0.28044		-0.14988	0.09586
-0.05996	-0.30382		-0.13988	0.10494
-0.06996	-0.32364		-0.12988	0.10606
-0.07988	-0.34181		-0.11988	0.10985
-0.08988	-0.3567		-0.10988	0.11736
-0.09988	-0.36971		-0.09988	0.12336
-0.10988	-0.38077		-0.08988	0.12642
-0.11988	-0.39043		-0.07988	0.12981
-0.12988	-0.39944		-0.06996	0.13391
-0.13988	-0.40732		-0.05996	0.13378
-0.14988	-0.41306		-0.04996	0.13352
-0.15988	-0.42027		-0.03996	0.13621
-0.16988	-0.42634		-0.02996	0.12891
-0.17988	-0.43158		-0.01996	0.12524
-0.18988	-0.43752		-0.00996	0.11473
-0.19988	-0.44199
-0.20988	-0.44686
-0.21981	-0.451
-0.22981	-0.45528
-0.23981	-0.46006
-0.24981	-0.46373
-0.25981	-0.46614
-0.26981	-0.46908
-0.27981	-0.47043
-0.28981	-0.47164
-0.29981	-0.47385
-0.30981	-0.47681
-0.31981	-0.48056
-0.32981	-0.48405
-0.33981	-0.48494
-0.34981	-0.48447
-0.35973	-0.48535
-0.36973	-0.48617
-0.37973	-0.48673
-0.38973	-0.48817
-0.39973	-0.49061
-0.40973	-0.49398
-0.41973	-0.49859
-0.42973	-0.50223
-0.43973	-0.50667
-0.44973	-0.51043
-0.45973	-0.51582
-0.46973	-0.52145
-0.47973	-0.52145
-0.48973	-0.52026
-0.49965	-0.52035
-0.50965	-0.52135
-0.51965	-0.52235
-0.52965	-0.52321
-0.53965	-0.52421
-0.54965	-0.52569
-0.55965	-0.52722
-0.56965	-0.52812
-0.57965	-0.52893
-0.58965	-0.53084
-0.59965	-0.53232
-0.60965	-0.53499
-0.61965	-0.53613
-0.62965	-0.5379
-0.63965	-0.54
-0.64957	-0.54305
-0.65957	-0.54701
-0.66957	-0.5563
-0.67957	-0.57099
-0.68957	-0.5955
-0.69957	-0.62988
-0.70957	-0.66788
-0.71957	-0.70641
-0.72957	-0.74556
-0.73957	-0.78037
-0.74957	-0.80669
-0.75957	-0.82591
-0.76957	-0.83869
-0.77957	-0.84575
-0.7895	-0.84799
-0.79949	-0.84823
-0.80949	-0.84799
-0.8195	-0.85085
-0.8295	-0.85643
-0.8395	-0.86687
-0.84949	-0.88499
-0.8595	-0.91231
-0.8695	-0.95227
-0.8795	-1.01045
-0.8895	-1.08912
-0.8995	-1.1915
-0.9095	-1.32311
-0.9195	-1.48271
-0.92942	-1.67745
-0.93942	-1.91301
-0.94942	-2.1963
-0.95942	-2.52288
-0.96942	-2.90426
-0.97942	-3.33661
-0.98942	-3.81936
-0.99942	-4.34908
-1.00942	-4.91352
-1.01942	-5.52091
-1.02942	-6.1753
-1.03942	-6.89247
-1.04942	-7.6969
-1.05942	-8.56188
-1.06934	-9.50269
-1.07934	-10.51549
-1.08934	-11.59696
-1.09934	-12.7471
-1.08934	-10.99758
-1.07934	-9.52796
-1.06934	-8.25146
-1.05942	-7.11325
-1.04942	-6.10044
-1.03942	-5.18729
-1.02942	-4.3905
-1.01942	-3.68048
-1.00942	-3.04819
-0.99942	-2.4984
-0.98942	-2.01775
-0.97942	-1.60528
-0.96942	-1.25576
-0.95942	-0.9625
-0.94942	-0.72449
-0.93942	-0.52149
-0.92942	-0.35951
-0.9195	-0.22776
-0.9095	-0.12491
-0.8995	-0.04065
-0.8895	0.02143
-0.8795	0.07041
-0.8695	0.10444
-0.8595	0.11853
-0.84949	0.115
-0.8395	0.09539
-0.8295	0.06752
-0.8195	0.0401
-0.80949	0.02124
-0.79949	0.0119
-0.7895	0.00959
-0.77957	0.01191
-0.76957	0.01802
-0.75957	0.02854
-0.74957	0.04288
-0.73957	0.06069
-0.72957	0.08422
-0.71957	0.10639
-0.70957	0.12761
-0.69957	0.14547
-0.68957	0.1591
-0.67957	0.1687
-0.66957	0.17558
-0.65957	0.1792
-0.64957	0.18048
-0.63965	0.18043
-0.62965	0.1792
-0.61965	0.17691
-0.60965	0.17307
-0.59965	0.16807
-0.58965	0.1624
-0.57965	0.15793
-0.56965	0.15361
-0.55965	0.14969
-0.54965	0.14546
-0.53965	0.14165
-0.52965	0.13909
-0.51965	0.13762
-0.50965	0.13624
-0.49965	0.1346
-0.48973	0.13345
-0.47973	0.13265
-0.46973	0.13105
-0.45973	0.13011
-0.44973	0.12768
-0.43973	0.12459
-0.42973	0.12168
-0.41973	0.11886
-0.40973	0.11644
-0.39973	0.11356
-0.38973	0.10999
-0.37973	0.1047
-0.36973	0.09664
-0.35973	0.08448
-0.34981	0.06896
-0.33981	0.05083
-0.32981	0.03299
-0.31981	0.01636
-0.30981	7.70092E-4
-0.29981	-0.01591
-0.28981	-0.0298
-0.27981	-0.04175
-0.26981	-0.0519
-0.25981	-0.06058
-0.24981	-0.06882
-0.23981	-0.07551
-0.22981	-0.08094
-0.21981	-0.08706
-0.20988	-0.09375
-0.19988	-0.10061
-0.18988	-0.10556
-0.17988	-0.10867
-0.16988	-0.11151
-0.15988	-0.11276
-0.14988	-0.11464
-0.13988	-0.11509
-0.12988	-0.11559
-0.11988	-0.11434
-0.10988	-0.11278
-0.09988	-0.11182
-0.08988	-0.11035
-0.07988	-0.10927
-0.06996	-0.10792
-0.05996	-0.10593
-0.04996	-0.10346
-0.03996	-0.09954
-0.02996	-0.09537
-0.01996	-0.09009
-0.00996	-0.08623

## Sheet: Fig2
C) Comparison of platinum and PEDOT:PSS during low cathodic FS protocol																															D) Oxygen saturation during low cathodic FS protocol (-0.6V)
Platinum	Current density (μA/cm²)														PEDOT:PSS	Current density (μA/cm²)															Platinum
Time (sec)	A	B	C	D	E	F	AVERAGE	SEM	AVERAGE+SEM	AVERAGE-SEM		Time of nerve failure (sec)			Time (sec)	A	B	C	D	E	F	AVERAGE	SEM	AVERAGE+SEM	AVERAGE-SEM		Time of nerve failure (sec)				Time (sec)	Current density (μA/cm²)	Time (sec)	Oxygen saturation (%)		Time of nerve failure (sec)
0	-414.509	-612.597	-226.153	-170.434	-187.443	-90.2012	-283.556	79.1901	-204.366	-362.746		1560			0	-62.3155	-62.3155	-57.9405	-62.2296	-55.8529	-62.3155	-60.4949	1.16942	-59.3255	-61.6643		1320				310	-62.3155	0	11.8758		1980
0.1	-388.035	-499.081	-187.467	-136.636	-157.622	-72.9874	-240.305	67.6166	-172.688	-307.921		1620			0.1	-59.5369	-60.7033	-44.3906	-57.4631	-34.8638	-52.3982	-51.5593	4.13498	-47.4243	-55.6943		1860				310.1	-109.942	0.5	11.9024
0.2	-376.638	-436.877	-170.83	-121.663	-144.699	-65.582	-219.382	61.4199	-157.962	-280.802		1740			0.2	-53.7967	-55.1991	-35.282	-45.1946	-24.3472	-38.3376	-42.0262	4.80884	-37.2174	-46.835		2100				310.2	-102.322	1	11.8883
0.3	-368.165	-394.41	-161.474	-112.641	-137.318	-61.2238	-205.872	57.2048	-148.667	-263.077		1980			0.3	-49.6382	-49.8056	-29.4388	-33.2407	-20.0332	-28.6635	-35.1367	4.93811	-30.1986	-40.0748		2160				310.3	-98.3027	1.5	11.8927
0.4	-362.271	-360.311	-155.357	-106.399	-133.875	-58.3198	-196.089	53.8949	-142.194	-249.984		2100			0.4	-46.8134	-45.3452	-25.4863	-23.567	-17.6123	-22.734	-30.2597	5.11784	-25.1419	-35.3776		2160				310.4	-95.6372	2	11.9055
0.5	-356.153	-334.4	-150.951	-101.765	-131.748	-56.174	-188.532	51.335	-137.197	-239.867		2160			0.5	-45.155	-42.1409	-22.8866	-18.4887	-15.3816	-18.9493	-27.167	5.31615	-21.8509	-32.4832		2280				310.5	-93.6917	2.5	11.885
0.6	-350.312	-313.023	-147.603	-97.926	-129.078	-54.4574	-182.067	49.2665	-132.8	-231.333					0.6	-43.1461	-39.5965	-20.4509	-16.0544	-14.5839	-16.6939	-25.0876	5.22971	-19.8579	-30.3173						310.6	-92.1753	3	11.8955
0.7	-345.196	-294.985	-145.004	-94.8457	-125.521	-53.1604	-176.452	47.5982	-128.854	-224.05	Average	1860			0.7	-42.0369	-37.7687	-19.42	-14.2439	-13.2435	-14.8466	-23.5933	5.25852	-18.3348	-28.8518	Average	1980				310.7	-90.9594	3.5	11.8856
0.8	-339.917	-280.694	-142.839	-92.5091	-124.944	-52.078	-172.163	46.1068	-126.057	-218.27					0.8	-41.0122	-36.0979	-18.0376	-13.1114	-11.9079	-13.4853	-22.2754	5.25617	-17.0192	-27.5315						310.8	-89.8865	4	11.8965
0.9	-334.896	-269.931	-141.028	-90.5779	-125.139	-51.1577	-168.788	44.8893	-123.899	-213.678					0.9	-39.9036	-34.8338	-17.4978	-12.4987	-11.5321	-12.6761	-21.4903	5.13401	-16.3563	-26.6244						310.9	-89.0473	4.5	11.8852
1	-330.013	-261.429	-139.54	-88.8566	-125.49	-50.3423	-165.945	43.8467	-122.098	-209.792					1	-39.3423	-33.4095	-17.5069	-11.5655	-10.7635	-11.8316	-20.7365	5.09927	-15.6373	-25.8358						311	-88.251	5	11.8801
1.1	-325.707	-255.364	-138.166	-87.6263	-126.393	-49.6604	-163.82	43.0056	-120.814	-206.825					1.1	-38.5851	-32.2155	-17.2313	-10.8979	-10.1116	-11.3142	-20.0593	5.02772	-15.0315	-25.087						311.1	-87.5691	5.5	11.8851
1.2	-321.931	-253.166	-136.974	-86.2578	-125.483	-48.9833	-162.132	42.567	-119.565	-204.699					1.2	-38.0353	-30.9075	-17.0043	-10.4378	-9.97237	-11.0567	-19.569	4.91283	-14.6562	-24.4818						311.2	-86.9874	6	11.8848
1.3	-318.35	-250.09	-135.892	-85.328	-124.877	-48.454	-160.498	42.0407	-118.458	-202.539					1.3	-37.4655	-29.7645	-15.6067	-10.103	-9.34676	-10.4626	-18.7915	4.87624	-13.9153	-23.6678						311.3	-86.4676	6.5	11.8901
1.4	-315.136	-244.163	-134.986	-84.4649	-124.419	-47.9533	-158.52	41.3477	-117.173	-199.868					1.4	-37.0296	-28.6749	-14.6363	-9.90609	-9.27428	-10.2141	-18.2892	4.79292	-13.4963	-23.0822						311.4	-85.8525	7	11.8734
1.5	-312.303	-237.864	-134.132	-83.5732	-125.211	-47.5146	-156.766	40.6488	-116.118	-197.415					1.5	-36.6272	-27.8133	-14.922	-9.94472	-9.18082	-9.88463	-18.0621	4.69485	-13.3673	-22.757						311.5	-85.5521	7.5	11.8905
1.6	-309.786	-236.615	-133.288	-82.6624	-126.35	-47.095	-155.966	40.3247	-115.641	-196.291					1.6	-36.2648	-26.904	-14.1976	-9.53654	-8.62292	-9.83171	-17.5596	4.66354	-12.8961	-22.2231						311.6	-85.0466	8	11.884
1.7	-307.53	-238.641	-132.53	-81.6229	-126.794	-46.7565	-155.646	40.2741	-115.372	-195.92					1.7	-35.7822	-26.1711	-14.2363	-9.69056	-8.54901	-9.61093	-17.34	4.55804	-12.782	-21.898						311.7	-84.689	8.5	11.8776
1.8	-304.731	-240.572	-131.977	-80.6358	-126.994	-46.3559	-155.211	40.1621	-115.049	-195.373					1.8	-35.4299	-25.5345	-13.7947	-9.38014	-8.30201	-9.56611	-17.0012	4.51572	-12.4855	-21.5169						311.8	-84.4887	9	11.8763
1.9	-302.461	-241.145	-131.333	-79.6631	-126.989	-46.0269	-154.603	40.0251	-114.578	-194.628					1.9	-35.0899	-24.9217	-13.7852	-9.24185	-8.10936	-9.25187	-16.7333	4.46905	-12.2643	-21.2024						311.9	-84.1454	9.5	11.869
2	-300.22	-238.617	-130.814	-78.9621	-127.304	-45.8695	-153.631	39.6286	-114.003	-193.26					2	-34.7895	-24.5169	-13.716	-8.95575	-7.79226	-9.1174	-16.4813	4.44885	-12.0325	-20.9301						312	-83.8355	10	11.8636
2.1	-298.58	-233.93	-130.346	-78.4185	-128.558	-45.531	-152.561	39.1427	-113.418	-191.703					2.1	-34.3946	-23.9948	-13.6044	-8.611	-7.6721	-9.04587	-16.2205	4.39711	-11.8234	-20.6176						312.1	-83.5255	10.5	11.8754
2.2	-297.507	-229.801	-129.865	-77.894	-125.096	-45.2449	-150.901	38.8673	-112.034	-189.769					2.2	-34.0833	-23.6348	-13.428	-8.61147	-7.77939	-8.78504	-16.0537	4.34402	-11.7096	-20.3977						312.2	-83.2871	11	11.8682
2.3	-296.005	-228.628	-129.469	-77.4363	-120.705	-44.9635	-149.534	38.7627	-110.772	-188.297					2.3	-33.9445	-23.4741	-13.0718	-8.61195	-7.57483	-8.74785	-15.9042	4.338	-11.5662	-20.2422						312.3	-83.0153	11.5	11.8676
2.4	-294.307	-229.028	-129.092	-77.0882	-117.982	-44.7347	-148.705	38.6951	-110.01	-187.4					2.4	-33.7948	-23.0564	-12.9817	-8.87087	-7.55051	-8.64867	-15.8171	4.28803	-11.5291	-20.1052						312.4	-82.7292	12	11.8524
2.5	-291.923	-229.104	-128.654	-76.7925	-116.194	-44.5344	-147.867	38.4938	-109.373	-186.361					2.5	-33.4615	-22.5929	-12.5587	-8.85132	-7.55337	-8.47319	-15.5818	4.23581	-11.346	-19.8176						312.5	-82.5337	12.5	11.8514
2.6	-290.059	-227.998	-128.129	-76.3062	-116.466	-44.2864	-147.207	38.2372	-108.97	-185.445					2.6	-33.0709	-22.2715	-12.9817	-8.61052	-7.57673	-8.364	-15.4792	4.17171	-11.3075	-19.6509						312.6	-82.1761	13	11.8606
2.7	-288.533	-225.008	-127.757	-75.8484	-117.233	-44.0623	-146.407	37.8725	-108.535	-184.28					2.7	-32.8501	-22.0059	-12.7848	-8.70923	-7.42033	-8.27244	-15.3405	4.14008	-11.2004	-19.4805						312.7	-81.9043	13.5	11.8574
2.8	-286.94	-221.065	-127.357	-75.1713	-116.942	-43.8859	-145.227	37.475	-107.752	-182.702					2.8	-33.0428	-21.7932	-13.0113	-8.42455	-7.25391	-8.09696	-15.2704	4.18767	-11.0828	-19.4581						312.8	-81.7469	14	11.8591
2.9	-285.171	-217.265	-127.104	-74.6038	-117.716	-43.7094	-144.261	37.0346	-107.227	-181.296					2.9	-32.5683	-21.4613	-12.79	-8.4751	-7.20194	-8.1189	-15.1026	4.1067	-10.9959	-19.2093						312.9	-81.5562	14.5	11.8608
3	-283.483	-214.656	-126.918	-74.2367	-118.626	-43.5091	-143.571	36.6732	-106.898	-180.245					3	-32.3075	-21.3588	-12.7895	-8.57237	-7.19049	-7.92578	-15.0241	4.0711	-10.953	-19.0952						313	-81.2987	15	11.8566
3.1	-282.315	-213.35	-126.727	-74.0078	-118.063	-43.347	-142.968	36.4852	-106.483	-179.453					3.1	-32.277	-21.1008	-12.0514	-8.47891	-7.10896	-7.91052	-14.8213	4.07951	-10.7418	-18.9008						313.1	-81.065	15.5	11.8628
3.2	-281.299	-212.119	-126.594	-73.7646	-116.58	-43.1611	-142.253	36.3453	-105.908	-178.598					3.2	-32.0634	-20.8476	-11.9813	-8.40882	-7.01836	-8.07455	-14.7323	4.03794	-10.6944	-18.7703						313.2	-80.8933	16	11.8531
3.3	-280.436	-210.517	-126.493	-73.5119	-114.792	-43.0132	-141.461	36.2064	-105.254	-177.667					3.3	-31.8106	-20.6817	-11.8883	-8.29915	-6.98832	-7.99873	-14.6111	4.00733	-10.6038	-18.6185						313.3	-80.6072	16.5	11.853
3.4	-278.953	-208.953	-126.369	-73.3116	-114.84	-42.8797	-140.884	35.9427	-104.942	-176.827					3.4	-31.8979	-20.5506	-11.9498	-8.30296	-6.8796	-7.86188	-14.5738	4.02619	-10.5476	-18.6						313.4	-80.3974	17	11.8729
3.5	-277.704	-207.241	-126.203	-73.1829	-114.248	-42.7367	-140.219	35.7126	-104.507	-175.932					3.5	-31.885	-20.4142	-12.1015	-8.19698	-6.80425	-7.89574	-14.5496	4.02295	-10.5267	-18.5726						313.5	-80.2305	17.5	11.862
3.6	-276.998	-205.262	-125.959	-73.0303	-112.956	-42.5984	-139.467	35.5558	-103.912	-175.023					3.6	-31.5794	-20.5	-11.7305	-8.09982	-6.73463	-7.83089	-14.4125	4.00446	-10.4081	-18.417						313.6	-80.0398	18	11.8409
3.7	-275.739	-203.093	-125.64	-72.768	-111.54	-42.4887	-138.545	35.3261	-103.219	-173.871					3.7	-31.4502	-20.3989	-12.0662	-8.08599	-6.84907	-7.78177	-14.4387	3.96996	-10.4687	-18.4086						313.7	-79.7298	18.5	11.8553
3.8	-274.132	-201.538	-125.325	-72.4581	-110.457	-42.3504	-137.71	35.0868	-102.624	-172.797					3.8	-31.1874	-20.4294	-11.9188	-8.1208	-6.63021	-7.72121	-14.3347	3.95266	-10.382	-18.2873						313.8	-79.6297	19	11.8411
3.9	-272.525	-200.084	-125.106	-72.0385	-109.59	-42.2265	-136.928	34.8528	-102.075	-171.781					3.9	-31.1545	-20.6707	-11.7381	-8.06931	-6.70936	-7.61726	-14.3265	3.96786	-10.3587	-18.2944						313.9	-79.4533	19.5	11.8604
4	-270.675	-198.792	-124.958	-71.5235	-108.831	-42.1168	-136.149	34.5984	-101.551	-170.748					4	-30.9557	-20.6359	-11.7735	-7.98789	-6.76754	-7.63062	-14.2919	3.937	-10.3549	-18.2289						314	-79.2816	20	11.8568
4.1	-269.531	-197.891	-124.739	-71.2565	-108.417	-42.0166	-135.642	34.4347	-101.207	-170.076					4.1	-30.9108	-20.6946	-11.6852	-7.90146	-6.62591	-7.66781	-14.2476	3.94736	-10.3003	-18.195						314.1	-79.0766	20.5	11.8747
4.2	-268.839	-197.366	-124.558	-71.061	-110.896	-41.9404	-135.777	34.2721	-101.505	-170.049					4.2	-30.732	-20.7971	-11.7519	-7.85997	-6.3956	-7.65684	-14.1989	3.94436	-10.2545	-18.1433						314.2	-78.8811	21	11.846
4.3	-268.115	-197.514	-124.4	-70.9417	-111.831	-41.8593	-135.777	34.1817	-101.595	-169.958					4.3	-30.6009	-20.9273	-11.7057	-7.74839	-6.55057	-7.65779	-14.1984	3.93025	-10.2682	-18.1287						314.3	-78.7476	21.5	11.8544
4.4	-266.97	-196.241	-124.114	-70.8464	-109.909	-41.7448	-134.971	34.023	-100.948	-168.994					4.4	-30.465	-20.8357	-11.7825	-7.83232	-6.35412	-7.66304	-14.1554	3.9126	-10.2428	-18.068						314.4	-78.5234	22	11.8512
4.5	-266.179	-194.925	-123.771	-70.7176	-110.248	-41.6543	-134.582	33.8537	-100.729	-168.436					4.5	-30.5051	-20.6569	-11.6032	-7.9911	-6.51052	-7.64349	-14.1517	3.89419	-10.2575	-18.0459						314.5	-78.3327	22.5	11.843
4.6	-265.425	-194.062	-123.594	-70.813	-111.235	-41.578	-134.451	33.6847	-100.766	-168.136					4.6	-30.3396	-20.5396	-11.7791	-7.92959	-6.5954	-7.56958	-14.1255	3.86271	-10.2628	-17.9882						314.6	-78.1277	23	11.8634
4.7	-264.629	-193.341	-123.456	-70.5603	-111.063	-41.4778	-134.088	33.5696	-100.518	-167.658					4.7	-30.156	-20.449	-11.8649	-7.86236	-6.33981	-7.4828	-14.0258	3.85566	-10.1702	-17.8815						314.7	-77.9131	23.5	11.8752
4.8	-263.728	-192.86	-123.303	-70.3934	-109.871	-41.3681	-133.587	33.4743	-100.113	-167.062					4.8	-30.2237	-20.2463	-11.8659	-7.72789	-6.29404	-7.52285	-13.9801	3.86201	-10.1181	-17.8421						314.8	-77.77	24	11.8493
4.9	-262.75	-193.213	-123.175	-70.0262	-108.569	-41.33	-133.177	33.428	-99.7491	-166.605					4.9	-29.9901	-19.9321	-11.524	-7.68879	-6.30739	-7.46038	-13.8171	3.82351	-9.99362	-17.6406						314.9	-77.4982	24.5	11.8601
5	-261.63	-194.677	-123.046	-69.7449	-107.506	-41.2537	-132.976	33.4252	-99.5509	-166.401					5	-29.8899	-19.7447	-11.5984	-7.57864	-6.32789	-7.2706	-13.735	3.81322	-9.92181	-17.5482						315	-77.3552	25	11.8563
5.1	-260.752	-194.004	-122.855	-69.3157	-106.647	-41.1726	-132.458	33.3295	-99.1284	-165.787					5.1	-29.7502	-19.4152	-11.4725	-7.50282	-6.36556	-7.38838	-13.6491	3.77384	-9.87528	-17.423						315.1	-77.2074	25.5	11.8455
5.2	-259.98	-192.078	-122.76	-69.1441	-105.899	-41.125	-131.831	33.1481	-98.6828	-164.979					5.2	-29.7102	-19.2354	-11.2112	-7.50473	-6.38368	-7.53143	-13.5961	3.75525	-9.84086	-17.3514						315.2	-76.9785	26	11.861
5.3	-259.46	-191.262	-122.602	-69.0487	-105.212	-41.0344	-131.437	33.0654	-98.3712	-164.502					5.3	-29.7583	-19.0285	-11.2269	-7.36025	-6.39036	-7.25916	-13.5039	3.77384	-9.73008	-17.2778						315.3	-76.8116	26.5	11.8484
5.4	-258.73	-190.542	-122.321	-69.0201	-104.645	-40.9533	-131.035	32.9546	-98.0807	-163.99					5.4	-29.6563	-18.8254	-11.1392	-7.31495	-6.25827	-7.4127	-13.4345	3.7536	-9.68086	-17.1881						315.4	-76.6972	27	11.8693
5.5	-257.939	-189.956	-122.111	-68.9295	-104.177	-40.9247	-130.673	32.8397	-97.8332	-163.513					5.5	-29.5747	-18.7205	-11.0848	-7.55861	-6.11331	-7.32306	-13.3958	3.73915	-9.65669	-17.135						315.5	-76.5446	27.5	11.8571
5.6	-257.185	-190.166	-122.006	-68.939	-103.953	-40.8818	-130.522	32.7655	-97.7565	-163.287					5.6	-29.3163	-18.585	-10.896	-7.39458	-6.14574	-7.33545	-13.2789	3.70524	-9.57362	-16.9841						315.6	-76.392	28	11.872
5.7	-256.446	-191.949	-121.773	-68.9867	-103.624	-40.8293	-130.601	32.7931	-97.8083	-163.395					5.7	-29.4346	-18.4334	-10.8979	-7.14233	-6.22966	-7.27346	-13.2352	3.72669	-9.50853	-16.9619						315.7	-76.2918	28.5	11.8576
5.8	-256.227	-191.773	-121.763	-68.9581	-103.238	-40.7435	-130.45	32.7744	-97.6761	-163.225					5.8	-29.3053	-18.3461	-11.0057	-7.24867	-6.21965	-7.23532	-13.2268	3.69863	-9.52817	-16.9254						315.8	-76.1917	29	11.8517
5.9	-255.507	-190.109	-121.601	-68.8675	-102.852	-40.6767	-129.935	32.6029	-97.3326	-162.538					5.9	-29.1856	-18.3085	-10.9287	-7.19669	-6.24444	-7.16713	-13.1718	3.68604	-9.4858	-16.8579						315.9	-76.1488	29.5	11.8535
6	-254.739	-188.959	-121.487	-68.6624	-104.875	-40.6195	-129.89	32.3991	-97.4913	-162.289					6	-29.3316	-18.1373	-10.8731	-7.2563	-6.2001	-7.20718	-13.1676	3.69798	-9.46961	-16.8656						316	-76.1107	30	11.8764
6.1	-253.8	-188.382	-121.396	-68.2237	-106.49	-40.5385	-129.805	32.2393	-97.5658	-162.044					6.1	-29.1856	-17.8984	-10.938	-7.27728	-6.17387	-7.15902	-13.1054	3.66796	-9.43741	-16.7733						316.1	-76.0344	30.5	11.8766
6.2	-252.741	-187.91	-121.22	-67.9042	-106.919	-40.4908	-129.531	32.0912	-97.4397	-161.622					6.2	-29.0703	-18.0825	-10.83	-7.32937	-6.10569	-7.1595	-13.0962	3.66304	-9.43316	-16.7592						316.2	-75.939	31	11.8852
6.3	-252.079	-187.691	-120.996	-67.8089	-109.323	-40.4574	-129.726	31.9506	-97.775	-161.676					6.3	-28.8533	-17.9432	-10.7563	-7.4065	-6.04274	-7.10228	-13.0174	3.62982	-9.38756	-16.6472						316.3	-75.8627	31.5	11.869
6.4	-251.587	-188.206	-120.79	-67.7898	-110.41	-40.4669	-129.875	31.8989	-97.9761	-161.774					6.4	-28.9053	-17.7072	-10.7525	-7.37741	-6.08757	-6.92299	-12.9588	3.63548	-9.32334	-16.5943						316.4	-75.8102	32	11.8709
6.5	-251.173	-190.533	-120.695	-67.8661	-111.168	-40.3668	-130.3	31.9804	-98.3198	-162.281					6.5	-28.746	-17.8149	-10.7477	-7.43797	-6.21011	-6.90058	-12.9762	3.60754	-9.36867	-16.5838						316.5	-75.7292	32.5	11.8566
6.6	-250.553	-189.913	-120.585	-67.9138	-112.236	-40.3191	-130.253	31.8453	-98.408	-162.099					6.6	-28.787	-17.6747	-10.7229	-7.41556	-6.20248	-7.00679	-12.9683	3.60358	-9.36468	-16.5718						316.6	-75.5957	33	11.8725
6.7	-249.995	-188.239	-120.643	-68.0139	-113.581	-40.3287	-130.133	31.639	-98.4943	-161.772					6.7	-28.6645	-17.3638	-10.7592	-7.38695	-6.00936	-7.11134	-12.8825	3.57961	-9.30291	-16.4621						316.7	-75.424	33.5	11.8752
6.8	-248.679	-188.192	-120.495	-68.0378	-114.382	-40.2428	-130.005	31.4647	-98.5399	-161.469					6.8	-28.7079	-17.4115	-10.5555	-7.34165	-5.92973	-7.09227	-12.8398	3.60059	-9.23918	-16.4403						316.8	-75.3334	34	11.8556
6.9	-247.215	-188.916	-120.614	-67.9281	-114.654	-40.1808	-129.918	31.3339	-98.584	-161.252					6.9	-28.6473	-17.2876	-10.8531	-7.35548	-5.99792	-6.96209	-12.8506	3.58256	-9.26801	-16.4331						316.9	-75.2237	34.5	11.8649
7	-246.8	-189.589	-120.643	-67.9662	-112.613	-40.1665	-129.629	31.3583	-98.2711	-160.988					7	-28.6349	-17.3042	-10.6776	-7.36692	-5.98123	-6.89867	-12.8106	3.58876	-9.22184	-16.3994						317	-75.0854	35	11.8712
7.1	-245.76	-193.785	-120.595	-67.7278	-112.007	-40.1617	-130.006	31.533	-98.4732	-161.539					7.1	-28.582	-17.2928	-10.4936	-7.39363	-6.04751	-6.84812	-12.7763	3.58154	-9.19473	-16.3578						317.1	-74.9996	35.5	11.862
7.2	-245.355	-231.57	-120.624	-67.3416	-111.926	-40.1045	-136.153	34.5533	-101.6	-170.707					7.2	-28.5734	-17.2232	-10.2995	-7.47755	-5.94976	-6.94492	-12.7447	3.57834	-9.16638	-16.323						317.2	-74.7946	36	11.8705
7.3	-244.53	-256.227	-120.543	-67.1222	-111.669	-40.0616	-140.025	36.9303	-103.095	-176.956					7.3	-28.3779	-17.1493	-10.6433	-7.28825	-6.00793	-6.77469	-12.7069	3.55435	-9.15254	-16.2612						317.3	-74.8041	36.5	11.8752
7.4	-244.01	-261.077	-120.519	-66.9935	-115.054	-40.033	-141.281	37.3243	-103.957	-178.605					7.4	-28.2982	-17.1812	-10.6929	-7.3879	-5.85344	-6.71079	-12.6874	3.55143	-9.13599	-16.2388						317.4	-74.704	37	11.8623
7.5	-243.758	-257.352	-120.528	-66.9172	-117.205	-40.0044	-140.961	36.8649	-104.096	-177.826					7.5	-28.345	-17.2403	-10.7472	-7.4127	-5.83675	-6.66883	-12.7085	3.56196	-9.14651	-16.2704						317.5	-74.5848	37.5	11.8778
7.6	-243.624	-256.78	-120.399	-66.8695	-115.664	-39.9519	-140.548	36.8365	-103.712	-177.385					7.6	-28.1994	-17.216	-10.7677	-7.32544	-5.86131	-6.59778	-12.6613	3.54609	-9.1152	-16.2074						317.6	-74.4513	38	11.8744
7.7	-243.653	-258.049	-120.261	-66.8838	-112.279	-39.9138	-140.173	37.0587	-103.114	-177.232					7.7	-28.0608	-17.1645	-10.8369	-7.36883	-5.87966	-6.59206	-12.6505	3.51941	-9.13105	-16.1699						317.7	-74.3416	38.5	11.8646
7.8	-243.095	-255.649	-120.118	-67.0078	-110.014	-39.8757	-139.293	36.8092	-102.484	-176.102					7.8	-28.0937	-17.0038	-10.794	-7.47612	-5.87537	-6.60183	-12.6408	3.51261	-9.12819	-16.1534						317.8	-74.2987	39	11.8671
7.9	-242.856	-252.913	-120.008	-67.127	-110.395	-39.847	-138.858	36.4866	-102.371	-175.344					7.9	-28.1037	-16.8632	-10.7291	-7.27156	-5.95739	-6.60875	-12.5889	3.51402	-9.07493	-16.103						317.9	-74.1795	39.5	11.8757
8	-242.318	-254.854	-119.889	-67.0268	-109.799	-39.8137	-138.95	36.6663	-102.284	-175.616					8	-27.9807	-16.7864	-10.6085	-7.34022	-5.98981	-6.60875	-12.5524	3.4895	-9.06289	-16.0419						318	-74.1127	40	11.8804
8.1	-241.502	-242.313	-119.737	-66.9506	-108.712	-39.7994	-136.502	35.338	-101.164	-171.84					8.1	-27.8476	-16.7311	-10.8335	-7.3035	-5.95858	-6.5886	-12.5438	3.4687	-9.07513	-16.0125						318.1	-74.003	40.5	11.8983
8.2	-241.197	-233.134	-119.656	-66.7026	-108.66	-39.7374	-134.848	34.4367	-100.411	-169.284					8.2	-27.8944	-16.9552	-10.382	-7.28002	-5.94356	-6.57251	-12.5046	3.49615	-9.00846	-16.0008						318.2	-73.9029	41	11.8953
8.3	-240.868	-239.099	-119.513	-66.3068	-109.199	-39.6658	-135.775	35.0019	-100.773	-170.777					8.3	-27.7768	-17.0158	-10.2308	-7.25105	-5.94356	-6.5644	-12.4637	3.48657	-8.97717	-15.9503						318.3	-73.7789	41.5	11.9011
8.4	-240.42	-242.923	-119.422	-66.1924	-108.622	-39.704	-136.214	35.3583	-100.856	-171.572					8.4	-27.6803	-17.123	-10.268	-7.2253	-5.89063	-6.56345	-12.4584	3.48106	-8.97739	-15.9395						318.4	-73.8075	42	11.8864
8.5	-239.886	-241.216	-119.341	-66.2544	-106.409	-39.6372	-135.457	35.1967	-100.261	-170.654					8.5	-27.685	-17.1145	-10.3958	-7.25153	-5.8569	-6.53496	-12.4731	3.48119	-8.99192	-15.9543						318.5	-73.6311	42.5	11.8915
8.6	-239.619	-234.178	-119.217	-66.2448	-106.552	-39.6325	-134.241	34.4763	-99.7642	-168.717					8.6	-27.6786	-17.0048	-10.4506	-7.26631	-5.81386	-6.50098	-12.4525	3.47828	-8.97425	-15.9308						318.6	-73.5453	43	11.9024
8.7	-239.824	-225.748	-119.126	-66.3259	-107.639	-39.5943	-133.043	33.6745	-99.3684	-166.717					8.7	-27.676	-16.9519	-10.2904	-7.24974	-5.77953	-6.511	-12.4098	3.48119	-8.92856	-15.8909						318.7	-73.3784	43.5	11.8977
8.8	-240.482	-217.45	-118.988	-66.3831	-107.468	-39.5705	-131.724	33.0099	-98.7137	-164.733					8.8	-27.6731	-16.9652	-10.3362	-7.27442	-5.83913	-6.5582	-12.441	3.47276	-8.96829	-15.9138						318.8	-73.2067	44	11.9154
8.9	-240.615	-210.536	-118.888	-66.4308	-106.543	-39.5419	-130.426	32.4644	-97.9614	-162.89					8.9	-27.596	-16.7459	-10.3848	-7.20671	-5.8625	-6.45759	-12.3756	3.45872	-8.91686	-15.8343						318.9	-73.1256	44.5	11.8879
9	-240.739	-206.126	-118.793	-66.5405	-106.872	-39.5085	-129.763	32.1114	-97.6516	-161.874					9	-27.5825	-16.7692	-10.67	-7.16331	-5.77476	-6.57585	-12.4226	3.45363	-8.96898	-15.8762						319	-73.0064	45	11.8957
9.1	-240.71	-203.174	-118.697	-66.4976	-106.614	-39.4847	-129.196	31.8891	-97.3071	-161.085					9.1	-27.4523	-16.9356	-10.6619	-7.20861	-5.83198	-6.61352	-12.4507	3.43377	-9.01689	-15.8844						319.1	-72.8682	45.5	11.8912
9.2	-240.916	-202.912	-118.583	-66.3879	-104.916	-39.4656	-128.863	31.9443	-96.919	-160.808					9.2	-27.4414	-17.1183	-10.5193	-7.2191	-5.76951	-6.38559	-12.4089	3.45938	-8.94948	-15.8682						319.2	-72.7776	46	11.8941
9.3	-240.568	-202.306	-118.506	-66.1829	-104.854	-39.4703	-128.648	31.8722	-96.7758	-160.52					9.3	-27.3095	-17.124	-10.2132	-7.18382	-5.89111	-6.34983	-12.3452	3.44264	-8.9026	-15.7879						319.3	-72.6631	46.5	11.8839
9.4	-239.991	-199.426	-118.449	-66.0732	-106.233	-39.4227	-128.266	31.5643	-96.7014	-159.83					9.4	-27.1944	-17.2117	-10.3615	-7.13327	-5.72374	-6.44281	-12.3446	3.43493	-8.90964	-15.7795						319.4	-72.5391	47	11.8953
9.5	-239.848	-196.689	-118.32	-65.6536	-106.442	-39.4131	-127.728	31.3692	-96.3585	-159.097					9.5	-27.15	-17.2146	-10.1865	-7.27823	-5.89588	-6.29594	-12.3369	3.42255	-8.91431	-15.7594						319.5	-72.439	47.5	11.8905
9.6	-239.309	-196.15	-118.22	-65.5248	-106.166	-39.3941	-127.461	31.2831	-96.1776	-158.744					9.6	-27.1503	-17.2328	-10.5145	-7.18334	-5.76951	-6.36508	-12.3693	3.42575	-8.94351	-15.795						319.6	-72.3532	48	11.8906
9.7	-238.737	-196.789	-117.91	-65.7728	-105.896	-39.3654	-127.412	31.2576	-96.1542	-158.669					9.7	-27.1224	-17.227	-10.3515	-7.29635	-5.90494	-6.24206	-12.3574	3.41754	-8.93983	-15.7749						319.7	-72.2626	48.5	11.8731
9.8	-238.141	-198.468	-117.629	-66.0732	-105.498	-39.3368	-127.524	31.3077	-96.2165	-158.832					9.8	-27.1343	-17.278	-10.4521	-7.16284	-5.77762	-6.14097	-12.3243	3.44051	-8.88379	-15.7648						319.8	-72.1529	49	11.893
9.9	-237.473	-200.842	-117.495	-66.3974	-105.479	-39.3511	-127.84	31.3907	-96.4491	-159.23					9.9	-27.2382	-17.2343	-10.2942	-7.3221	-5.74806	-6.20487	-12.3403	3.44659	-8.89371	-15.7869						319.9	-72.1195	49.5	11.877
10	-236.786	-199.927	-117.553	-66.5882	-103.934	-39.2987	-127.348	31.2693	-96.0785	-158.617					10	-27.1691	-17.2156	-10.4602	-6.9392	-5.65507	-6.13048	-12.2616	3.4621	-8.79949	-15.7237						320	-71.986	50	11.8961
10.1	-236.72	-197.49	-117.5	-66.7503	-103.748	-39.2987	-126.918	31.0696	-95.8482	-157.987					10.1	-27.089	-17.2165	-10.1192	-7.06175	-5.77524	-6.25303	-12.2525	3.43611	-8.81635	-15.6886						320.1	-71.8906	50.5	11.9039
10.2	-237.206	-199.216	-117.481	-66.8743	-104.788	-39.251	-127.469	31.2294	-96.24	-158.699					10.2	-27.0818	-17.0077	-10.2613	-7.0385	-5.86584	-6.18865	-12.2406	3.42165	-8.81899	-15.6623						320.2	-71.9622	51	11.8912
10.3	-237.502	-203.04	-117.462	-67.1127	-105.093	-39.2415	-128.242	31.5396	-96.7022	-159.781					10.3	-27.05	-16.7669	-10.247	-7.07701	-5.75092	-6.13668	-12.1714	3.41461	-8.7568	-15.586						320.3	-71.9765	51.5	11.8958
10.4	-236.6	-206.431	-117.453	-67.1127	-104.502	-39.2272	-128.554	31.7253	-96.8289	-160.28					10.4	-27.0194	-16.6672	-10.2327	-7.07605	-5.7657	-6.15957	-12.1534	3.40376	-8.74967	-15.5572						320.4	-71.9145	52	11.9078
10.5	-235.403	-207.795	-117.453	-66.9935	-104.587	-39.2033	-128.572	31.7105	-96.8619	-160.283					10.5	-27.0098	-16.5041	-9.89512	-7.08678	-5.78907	-6.05514	-12.0567	3.40612	-8.65055	-15.4628						320.5	-71.8525	52.5	11.9055
10.6	-234.459	-205.711	-117.448	-66.8552	-104.506	-39.2176	-128.033	31.4414	-96.5915	-159.474					10.6	-27.0198	-16.3215	-10.1335	-7.09322	-5.72171	-6.19819	-12.0813	3.39052	-8.69081	-15.4719						320.6	-71.8763	53	11.9036
10.7	-235.246	-201.047	-117.481	-66.5548	-103.248	-39.2224	-127.133	31.2055	-95.9277	-158.339					10.7	-26.9397	-16.2218	-10.3529	-7.10085	-5.65507	-6.14669	-12.0695	3.3775	-8.69201	-15.447						320.7	-71.8048	53.5	11.9093
10.8	-233.458	-197.047	-117.5	-66.2592	-105.551	-39.1556	-126.495	30.6565	-95.8385	-157.152					10.8	-26.9931	-16.2967	-10.1831	-7.09942	-5.67701	-6.09233	-12.057	3.3933	-8.66366	-15.4502						320.8	-71.7428	54	11.9056
10.9	-232.762	-196.379	-117.486	-66.1876	-107.181	-39.1699	-126.528	30.4922	-96.0354	-157.02					10.9	-26.8229	-16.1079	-10.0816	-7.02217	-5.64268	-5.96454	-11.9403	3.37576	-8.56453	-15.3161						320.9	-71.7333	54.5	11.8939
11	-232.109	-199.016	-117.505	-66.2544	-107.267	-39.1223	-126.879	30.6192	-96.2597	-157.498					11	-26.8553	-16.1307	-10.238	-7.0627	-5.61168	-6.13859	-12.0062	3.36844	-8.63773	-15.3746						321	-71.6904	55	11.9105
11.1	-232.032	-203.574	-117.486	-66.407	-107.573	-39.1115	-127.697	30.9604	-96.7369	-158.658					11.1	-26.8634	-16.0912	-10.0759	-7.11945	-5.69084	-5.98218	-11.9705	3.37242	-8.59807	-15.3429						321.1	-71.5807	55.5	11.9185
11.2	-232.385	-207.189	-117.476	-66.4976	-108.216	-39.0793	-128.474	31.2822	-97.1917	-159.756					11.2	-26.6756	-16.032	-10.0797	-6.84478	-5.75235	-6.03654	-11.9035	3.3488	-8.55469	-15.2523						321.2	-71.5092	56	11.92
11.3	-232.089	-205.997	-117.453	-66.7598	-108.717	-39.0746	-128.348	31.1226	-97.2257	-159.471					11.3	-26.5602	-16.0936	-10.1569	-6.92442	-5.75664	-6.04465	-11.9227	3.32828	-8.59444	-15.251						321.3	-71.4233	56.5	11.9176
11.4	-231.288	-201.524	-117.348	-66.9982	-108.822	-39.046	-127.504	30.653	-96.8514	-158.157					11.4	-26.5316	-16.1241	-10.1051	-6.85766	-5.69417	-6.04179	-11.8924	3.33368	-8.5587	-15.2261						321.4	-71.3804	57	11.9284
11.5	-230.444	-197.857	-117.219	-67.1747	-108.483	-39.065	-126.707	30.2606	-96.4466	-156.968					11.5	-26.6479	-16.1641	-10.104	-6.81236	-5.68702	-6.04084	-11.9094	3.35521	-8.55416	-15.2646						321.5	-71.3232	57.5	11.9135
11.6	-229.791	-201.72	-117.138	-67.1222	-108.731	-39.0269	-127.255	30.4982	-96.7566	-157.753					11.6	-26.5826	-16.0812	-10.0797	-6.80902	-5.71563	-6.04513	-11.8855	3.34074	-8.54479	-15.2263						321.6	-71.2851	58	11.9218
11.7	-229.195	-229.057	-117.038	-67.1842	-109.313	-39.046	-131.805	32.8871	-98.9184	-164.693					11.7	-26.5401	-15.9448	-10.031	-6.82142	-5.63695	-6.03607	-11.8351	3.33449	-8.50057	-15.1696						321.7	-71.2994	58.5	11.9379
11.8	-228.685	-241.722	-116.995	-67.0316	-109.799	-38.9554	-133.865	34.138	-99.7266	-168.003					11.8	-26.5201	-15.9562	-9.84553	-6.67789	-5.52299	-6.02009	-11.7571	3.35067	-8.40647	-15.1078						321.8	-71.142	59	11.9387
11.9	-228.127	-243.519	-116.861	-66.6835	-110.786	-39.0126	-134.165	34.2739	-99.8911	-168.439					11.9	-26.4615	-15.945	-10.0177	-6.86672	-5.80528	-6.01127	-11.8512	3.31202	-8.53922	-15.1633						321.9	-71.1372	59.5	11.9288
12	-227.827	-235.794	-116.771	-66.4356	-111.602	-38.9697	-132.9	33.4427	-99.457	-166.343					12	-26.451	-15.9262	-9.91181	-6.7518	-5.58831	-5.98791	-11.7695	3.3321	-8.4374	-15.1016						322	-70.9847	60	11.9265
12.1	-227.769	-230.835	-116.733	-66.3974	-111.297	-38.941	-131.995	32.9472	-99.0482	-164.943					12.1	-26.4624	-15.8745	-9.83266	-6.7065	-5.70323	-6.0257	-11.7675	3.3262	-8.4413	-15.0937						322.1	-70.9703	60.5	11.9195
12.2	-227.593	-235.828	-116.733	-66.4022	-109.489	-38.9363	-132.497	33.4766	-99.0203	-165.973					12.2	-26.3356	-15.8265	-9.27142	-6.82285	-5.69799	-6.05276	-11.6679	3.3107	-8.35715	-14.9786						322.2	-70.9274	61	11.9286
12.3	-227.173	-238.288	-116.699	-66.4833	-106.151	-38.8838	-132.28	33.7738	-98.5061	-166.054					12.3	-26.4333	-15.8003	-9.38586	-6.70459	-5.78239	-6.05085	-11.6929	3.32227	-8.37062	-15.0152						322.3	-70.8368	61.5	11.9285
12.4	-226.663	-237.573	-116.542	-66.4737	-105.226	-38.86	-131.89	33.6805	-98.2092	-165.57					12.4	-26.2979	-15.8451	-9.59519	-6.73416	-5.78239	-6.02272	-11.7129	3.29959	-8.41332	-15.0125						322.4	-70.7176	62	11.9304
12.5	-226.215	-242.651	-116.222	-66.612	-104.85	-38.8981	-132.575	34.1798	-98.3949	-166.755					12.5	-26.368	-15.7717	-9.64622	-6.75478	-5.63457	-6.0499	-11.7042	3.31217	-8.39202	-15.0164						322.5	-70.689	62.5	11.9218
12.6	-225.862	-230.745	-116.208	-66.5929	-103.743	-38.8791	-130.338	32.935	-97.4034	-163.273					12.6	-26.2807	-15.6076	-9.57564	-6.78184	-5.61931	-5.89302	-11.6264	3.30269	-8.32368	-14.9291						322.6	-70.546	63	11.9284
12.7	-225.309	-234.936	-116.203	-66.6501	-103.176	-38.8123	-130.848	33.3313	-97.5165	-164.179					12.7	-26.1796	-15.7188	-9.73681	-6.79853	-5.63552	-5.96406	-11.6722	3.28311	-8.38912	-14.9553						322.7	-70.5269	63.5	11.9243
12.8	-224.994	-233.243	-116.184	-66.6406	-103.801	-38.8171	-130.613	33.1093	-97.504	-163.723					12.8	-26.3461	-15.6382	-9.59901	-6.77898	-5.66366	-5.92163	-11.6579	3.30889	-8.34903	-14.9668						322.8	-70.4315	64	11.9055
12.9	-224.565	-227.154	-116.103	-66.4737	-104.511	-38.7742	-129.597	32.4454	-97.1515	-162.042					12.9	-26.2822	-15.6949	-9.62476	-6.8548	-5.69751	-5.94785	-11.6837	3.29392	-8.38975	-14.9776						322.9	-70.3076	64.5	11.9223
13	-224.489	-220.188	-116.117	-66.1256	-104.292	-38.7932	-128.334	31.7792	-96.5549	-160.113					13	-26.2254	-15.6801	-9.56611	-6.89533	-5.5864	-6.0003	-11.659	3.28796	-8.37099	-14.9469						323	-70.2408	65	11.9134
13.1	-224.57	-212.763	-116.051	-65.8205	-103.636	-38.7551	-126.933	31.1293	-95.8032	-158.062					13.1	-26.1787	-15.5829	-9.5971	-6.79805	-5.55398	-6.10378	-11.6357	3.27733	-8.35841	-14.9131						323.1	-70.2408	65.5	11.9525
13.2	-224.584	-205.987	-115.96	-65.8634	-102.609	-38.7312	-125.622	30.5484	-95.074	-156.171					13.2	-26.1096	-15.6181	-9.13504	-6.79948	-5.51679	-6.01127	-11.5317	3.28636	-8.24535	-14.8181						323.2	-70.1216	66	11.9409
13.3	-224.212	-201.429	-115.889	-66.0732	-103.133	-38.7217	-124.91	30.0898	-94.8198	-154.999					13.3	-26.0748	-15.5147	-9.27619	-6.77361	-5.59976	-5.97837	-11.5362	3.27169	-8.26454	-14.8079						323.3	-70.0262	66.5	11.9434
13.4	-223.926	-198.315	-115.846	-66.4213	-102.58	-38.7265	-124.302	29.7879	-94.5145	-154.09					13.4	-26.0647	-15.4117	-9.54131	-6.71222	-5.58068	-6.00746	-11.553	3.26283	-8.29018	-14.8158						323.4	-69.9213	67	11.9494
13.5	-223.831	-197.19	-115.717	-66.7074	-102.504	-38.7134	-124.11	29.6703	-94.44	-153.781					13.5	-26.0357	-15.3525	-9.58995	-6.7847	-5.6565	-6.02462	-11.574	3.24604	-8.32795	-14.82						323.5	-69.8593	67.5	11.9386
13.6	-223.626	-197.852	-115.679	-66.9363	-102.995	-38.7026	-124.298	29.6767	-94.6217	-153.975					13.6	-25.9918	-15.435	-9.5065	-6.90105	-5.72422	-6.00877	-11.5946	3.23564	-8.35892	-14.8302						323.6	-69.8689	68	11.9678
13.7	-223.473	-196.703	-115.617	-67.2462	-101.97	-38.7026	-123.952	29.5707	-94.3812	-153.523					13.7	-25.9551	-15.3793	-9.24996	-6.83906	-5.56924	-5.99697	-11.4983	3.24675	-8.25151	-14.745						323.7	-69.6733	68.5	11.9456
13.8	-223.521	-192.903	-115.555	-67.3225	-103.934	-38.6931	-123.655	29.2203	-94.4343	-152.875					13.8	-25.9241	-15.4608	-9.48361	-6.90344	-5.76808	-6.00603	-11.591	3.22451	-8.36649	-14.8155						323.8	-69.6924	69	11.9551
13.9	-223.344	-190.266	-115.464	-67.2176	-105.155	-38.6931	-123.357	28.9755	-94.3811	-152.332					13.9	-25.8687	-15.3964	-9.2924	-6.76706	-5.70133	-5.99792	-11.504	3.22911	-8.27487	-14.7331						323.9	-69.5541	69.5	11.9613
14	-223.387	-189.36	-115.397	-67.0412	-105.379	-38.6311	-123.199	28.9245	-94.2748	-152.124					14	-25.8492	-15.4298	-9.31958	-6.81283	-5.62121	-6.0251	-11.5096	3.22801	-8.28161	-14.7376						324	-69.4921	70	11.9623
14.1	-223.287	-189.169	-115.335	-66.6883	-105.989	-38.6168	-123.181	28.9109	-94.2701	-152.092					14.1	-25.8568	-15.3635	-9.15745	-6.92728	-5.72898	-5.97599	-11.5017	3.22109	-8.28059	-14.7228						324.1	-69.4588	70.5	11.9388
14.2	-222.758	-189.703	-115.269	-66.4403	-107.434	-38.5882	-123.365	28.8828	-94.4826	-152.248					14.2	-25.8483	-15.2967	-9.21515	-6.89342	-5.76618	-5.92973	-11.4916	3.21783	-8.27375	-14.7094						324.2	-69.3396	71	11.9409
14.3	-222.433	-190.137	-115.207	-66.3211	-109.27	-38.5834	-123.659	28.8558	-94.8029	-152.514					14.3	-25.9408	-15.2495	-9.1689	-6.8796	-5.76522	-5.95119	-11.4925	3.23034	-8.26219	-14.7229						324.3	-69.3157	71.5	11.9518
14.4	-222.143	-189.374	-115.149	-66.3593	-109.051	-38.5715	-123.441	28.767	-94.6743	-152.208					14.4	-25.8273	-15.2872	-9.37251	-6.85253	-5.62932	-6.00126	-11.495	3.21683	-8.27819	-14.7118						324.4	-69.2442	72	11.936
14.5	-222	-187.095	-115.083	-66.4785	-105.594	-38.5596	-122.468	28.6344	-93.8337	-151.103					14.5	-25.9431	-15.2453	-9.33388	-6.81474	-5.64601	-5.94022	-11.4872	3.23756	-8.24965	-14.7248						324.5	-69.1536	72.5	11.9334
14.6	-221.923	-185.13	-114.963	-66.7408	-103.381	-38.5548	-121.782	28.5089	-93.2734	-150.291					14.6	-25.8635	-15.3449	-9.13886	-6.82237	-5.58593	-6.02367	-11.4632	3.23268	-8.23052	-14.6959						324.6	-69.0868	73	11.9365
14.7	-221.671	-185.049	-114.93	-66.8981	-102.327	-38.5787	-121.576	28.4843	-93.0913	-150.06					14.7	-25.7577	-15.3192	-9.44118	-6.7642	-5.63982	-5.93498	-11.4762	3.21373	-8.26244	-14.6899						324.7	-69.1345	73.5	11.9359
14.8	-221.613	-185.798	-114.844	-66.9029	-101.617	-38.5357	-121.552	28.5543	-92.9975	-150.106					14.8	-25.6537	-15.3211	-9.08402	-6.67074	-5.74567	-6.07755	-11.4255	3.19671	-8.22875	-14.6222						324.8	-69.0392	74	11.9366
14.9	-221.446	-186.685	-114.792	-66.9076	-101.507	-38.4976	-121.639	28.6081	-93.0312	-150.247					14.9	-25.5588	-15.3029	-9.46692	-6.74894	-5.70657	-5.95405	-11.4564	3.17872	-8.27765	-14.6351						324.9	-69.0821	74.5	11.9375
15	-221.208	-187.619	-114.735	-66.5739	-102.885	-38.5119	-121.922	28.6406	-93.2815	-150.563					15	-25.6952	-15.1714	-9.6033	-6.83811	-5.69024	-5.87919	-11.4796	3.19195	-8.28761	-14.6715						325	-68.9581	75	11.9372
15.1	-220.76	-187.562	-114.673	-66.221	-102.814	-38.5262	-121.759	28.608	-93.1512	-150.367					15.1	-25.6179	-15.107	-9.2676	-6.92156	-5.65221	-5.9593	-11.4209	3.17873	-8.24219	-14.5997						325.1	-68.9343	75.5	11.9229
15.2	-220.464	-185.722	-114.53	-65.6202	-101.957	-38.5024	-121.132	28.4951	-92.6372	-149.628					15.2	-25.5545	-15.199	-9.47598	-6.8672	-5.6565	-5.97742	-11.4551	3.16967	-8.28543	-14.6248						325.2	-68.9724	76	11.9363
15.3	-220.173	-183.352	-114.515	-65.6822	-100.778	-38.4785	-120.496	28.3093	-92.1872	-148.806					15.3	-25.75	-15.1542	-9.26522	-6.81999	-5.72469	-5.90971	-11.4373	3.20362	-8.23368	-14.6409						325.3	-68.9819	76.5	11.9266
15.4	-219.878	-183.666	-114.444	-65.7013	-101.35	-38.469	-120.585	28.285	-92.2996	-148.87					15.4	-25.6151	-15.2286	-9.57278	-6.78363	-5.70419	-5.79383	-11.4497	3.18974	-8.25994	-14.6394						325.4	-68.9772	77	11.9357
15.5	-219.52	-185.679	-114.41	-66.0923	-100.935	-38.469	-120.851	28.3794	-92.4715	-149.23					15.5	-25.6933	-15.1294	-9.44928	-6.73225	-5.811	-5.78287	-11.433	3.19678	-8.23623	-14.6298						325.5	-68.8294	77.5	11.9345
15.6	-219.205	-188.163	-114.334	-66.2639	-100.925	-38.4451	-121.223	28.527	-92.6958	-149.75					15.6	-25.6427	-15.0545	-9.4674	-6.71508	-5.77381	-5.76951	-11.4038	3.18983	-8.21401	-14.5937						325.6	-69.001	78	11.9375
15.7	-218.953	-189.875	-114.263	-66.2687	-101.393	-38.4118	-121.527	28.6257	-92.9015	-150.153					15.7	-25.5025	-14.9177	-9.4488	-6.72045	-5.84247	-5.7471	-11.3632	3.16119	-8.20198	-14.5244						325.7	-68.8484	78.5	11.9233
15.8	-218.786	-189.675	-114.191	-66.3259	-100.62	-38.4165	-121.336	28.6057	-92.73	-149.941					15.8	-25.5393	-14.8652	-9.39874	-6.72557	-5.77953	-5.75378	-11.3437	3.16877	-8.17492	-14.5124						325.8	-68.7578	79	11.9273
15.9	-218.905	-186.408	-114.134	-66.5405	-101.192	-38.3987	-120.93	28.3384	-92.5914	-149.268					15.9	-25.4701	-14.8218	-9.22946	-6.70888	-5.73661	-5.72183	-11.2815	3.16558	-8.11588	-14.447						325.9	-68.7531	79.5	11.9177
16	-218.852	-189.684	-114.153	-66.7408	-103.801	-38.3832	-121.936	28.5188	-93.4169	-150.454					16	-25.545	-14.9511	-9.28238	-6.62115	-5.72159	-5.68988	-11.3018	3.1875	-8.11434	-14.4893						326	-68.7196	80	11.918
16.1	-218.657	-217.822	-114.077	-66.8743	-103.882	-38.3832	-126.616	30.9937	-95.6221	-157.61					16.1	-25.4234	-15.0335	-9.1832	-6.70173	-5.68702	-5.78811	-11.3028	3.16713	-8.1357	-14.47						326.1	-68.6624	80.5	11.9268
16.2	-217.956	-237.397	-113.934	-66.8647	-104.316	-38.3736	-129.807	32.9491	-96.8576	-162.756					16.2	-25.4801	-14.9992	-9.06638	-6.60684	-5.68321	-5.82483	-11.2768	3.17961	-8.09716	-14.4564						326.2	-68.5718	81	11.9222
16.3	-217.47	-242.618	-113.733	-66.3641	-104.883	-38.3689	-130.573	33.5028	-97.0701	-164.076					16.3	-25.5683	-15.0722	-8.90187	-6.7394	-5.71611	-5.74043	-11.2897	3.19611	-8.09361	-14.4858						326.3	-68.5766	81.5	11.9145
16.4	-217.284	-236.743	-113.624	-66.035	-105.174	-38.3593	-129.536	32.8559	-96.6806	-162.392					16.4	-25.4199	-15.0965	-9.25854	-6.71222	-5.67296	-5.73852	-11.3164	3.17066	-8.14578	-14.4871						326.4	-68.4907	82	11.916
16.5	-216.993	-228.313	-113.614	-65.7823	-105.045	-38.345	-128.015	31.9506	-96.0647	-159.966					16.5	-25.3881	-15.1675	-9.16747	-6.52435	-5.65126	-5.73113	-11.2716	3.18173	-8.08991	-14.4534						326.5	-68.486	82.5	11.9059
16.6	-216.854	-228.332	-113.647	-65.7966	-105.374	-38.3259	-128.055	31.9323	-96.1228	-159.987					16.6	-25.2431	-15.1537	-9.13647	-6.75037	-5.64125	-5.73518	-11.2767	3.14975	-8.12694	-14.4264						326.6	-68.3811	83	11.9094
16.7	-216.735	-222.677	-113.7	-65.9397	-105.77	-38.345	-127.194	31.3166	-95.8778	-158.511					16.7	-25.3056	-15.1804	-9.31958	-6.60064	-5.59451	-5.71039	-11.2852	3.16763	-8.11756	-14.4528						326.7	-68.362	83.5	11.9161
16.8	-216.254	-215.181	-113.867	-65.9492	-106.032	-38.3069	-125.932	30.5183	-95.4133	-156.45					16.8	-25.3676	-15.2133	-9.17891	-6.51577	-5.53729	-5.75235	-11.2609	3.1863	-8.07457	-14.4472						326.8	-68.2905	84	11.8909
16.9	-216.006	-211.285	-113.972	-66.0493	-106.328	-38.3021	-125.324	30.1045	-95.2191	-155.428					16.9	-25.226	-15.2238	-9.06495	-6.67789	-5.52585	-5.78096	-11.2499	3.1595	-8.0904	-14.4094						326.9	-68.2952	84.5	11.9163
17	-215.624	-208.114	-113.986	-66.2353	-107.191	-38.2639	-124.902	29.7408	-95.1616	-154.643					17	-25.1769	-15.1117	-9.22993	-6.56297	-5.51583	-5.78287	-11.23	3.15006	-8.07997	-14.3801						327	-68.2046	85	11.9038
17.1	-215.309	-205.353	-114.072	-66.3021	-106.905	-38.2067	-124.358	29.4592	-94.8988	-153.817					17.1	-25.1282	-15.034	-9.03443	-6.62544	-5.56352	-5.74758	-11.1889	3.14011	-8.04875	-14.329						327.1	-68.1474	85.5	11.8903
17.2	-214.938	-203.484	-113.991	-66.3116	-106.032	-38.2782	-123.839	29.2611	-94.5779	-153.1					17.2	-25.0763	-14.8848	-9.03967	-6.64976	-5.5454	-5.72088	-11.1528	3.12773	-8.02506	-14.2805						327.2	-68.1283	86	11.9245
17.3	-214.756	-201.233	-113.714	-66.2782	-104.907	-38.2496	-123.19	29.0706	-94.1191	-152.26					17.3	-25.0338	-14.8953	-9.23852	-6.66513	-5.56542	-5.70562	-11.184	3.1165	-8.06746	-14.3005						327.3	-68.0091	86.5	11.9237
17.4	-214.58	-199.192	-113.69	-65.9254	-103.529	-38.2782	-122.533	28.9205	-93.612	-151.453					17.4	-25.02	-14.8113	-9.28715	-6.69601	-5.57234	-5.80385	-11.1984	3.10251	-8.09593	-14.301						327.4	-67.9948	87	11.9274
17.5	-214.418	-195.578	-113.576	-65.6631	-102.232	-38.2735	-121.623	28.6354	-92.9879	-150.259					17.5	-25.0532	-14.9182	-9.00963	-6.68933	-5.60023	-5.72612	-11.1661	3.12087	-8.04525	-14.287						327.5	-67.9281	87.5	11.9158
17.6	-214.117	-192.383	-113.528	-65.4962	-101.245	-38.2496	-120.837	28.367	-92.4695	-149.204					17.6	-25.0948	-14.8199	-8.99914	-6.67932	-5.5783	-5.63028	-11.1336	3.13076	-8.00287	-14.2644						327.6	-67.8423	88	11.9226
17.7	-213.912	-190.5	-113.514	-65.5153	-100.501	-38.2258	-120.361	28.2057	-92.1556	-148.567					17.7	-25.0643	-15.0607	-9.07496	-6.63784	-5.63934	-5.7018	-11.1965	3.12839	-8.06811	-14.3249						327.7	-67.7803	88.5	11.912
17.8	-213.683	-188.931	-113.457	-65.6726	-99.7714	-38.2258	-119.957	28.0586	-91.8982	-148.015					17.8	-25.0352	-15.1079	-9.16747	-6.59015	-5.63123	-5.72851	-11.2101	3.12525	-8.08484	-14.3353						327.8	-67.7326	89	11.9046
17.9	-213.397	-187.71	-113.452	-65.8252	-99.1611	-38.2353	-119.63	27.9311	-91.699	-147.561					17.9	-25.041	-15.1323	-9.1236	-6.59254	-5.605	-5.82435	-11.2198	3.12396	-8.09582	-14.3437						327.9	-67.6897	89.5	11.919
18	-213.316	-187.262	-113.385	-66.1066	-98.751	-38.2258	-119.508	27.8792	-91.6286	-147.387					18	-24.9241	-15.0688	-9.04289	-6.71175	-5.56685	-5.7843	-11.1831	3.10471	-8.07841	-14.2878						328	-67.58	90	11.908
18.1	-213.383	-187.176	-113.19	-66.1304	-98.3314	-38.2067	-119.403	27.892	-91.5109	-147.295					18.1	-25.0872	-15.0126	-8.91427	-6.62019	-5.5988	-5.83007	-11.1772	3.12941	-8.04777	-14.3066						328.1	-67.5466	90.5	11.9097
18.2	-213.183	-186.728	-113.099	-66.5023	-97.6972	-38.2258	-119.239	27.8246	-91.4146	-147.064					18.2	-24.8598	-14.9048	-8.96624	-6.53341	-5.55732	-5.72088	-11.0904	3.10306	-7.98734	-14.1935						328.2	-67.58	91	11.913
18.3	-213.011	-184.267	-113.123	-66.612	-97.063	-38.1924	-118.711	27.621	-91.0905	-146.332					18.3	-25.0138	-14.7727	-8.96147	-6.54056	-5.56817	-5.79002	-11.1078	3.11577	-7.99202	-14.2236						328.3	-67.4226	91.5	11.9195
18.4	-212.94	-182.284	-113.147	-66.5548	-96.5098	-38.1686	-118.267	27.4776	-90.7896	-145.745					18.4	-25.0791	-14.7965	-9.06554	-6.54438	-5.56209	-5.70753	-11.1259	3.12898	-7.99688	-14.2548						328.4	-67.3511	92	11.9196
18.5	-212.854	-182.241	-113.099	-66.4117	-96.0759	-38.1686	-118.142	27.4852	-90.6564	-145.627					18.5	-25.019	-14.7212	-9.10786	-6.49431	-5.55446	-5.74186	-11.1065	3.11714	-7.98932	-14.2236						328.5	-67.3606	92.5	11.9346
18.6	-212.758	-182.026	-113.066	-66.1638	-95.7755	-38.1447	-117.989	27.4837	-90.5053	-145.473					18.6	-24.8278	-14.6034	-9.22659	-6.61638	-5.58307	-5.71086	-11.0947	3.07581	-8.01888	-14.1705						328.6	-67.2176	93	11.9032
18.7	-212.658	-182.422	-113.042	-65.8824	-95.8184	-38.1352	-117.993	27.5207	-90.4724	-145.514					18.7	-25.1254	-14.5357	-9.0907	-6.54771	-5.53824	-5.75521	-11.0988	3.12397	-7.97485	-14.2228						328.7	-67.2081	93.5	11.9275
18.8	-212.549	-183.385	-112.904	-65.7966	-97.2585	-38.1114	-118.334	27.5545	-90.7794	-145.888					18.8	-24.9013	-14.499	-9.19894	-6.54104	-5.62885	-5.71897	-11.0813	3.0839	-7.99745	-14.1652						328.8	-67.0745	94	11.8858
18.9	-212.42	-184.859	-112.827	-65.7632	-99.266	-38.1352	-118.878	27.6076	-91.2708	-146.486					18.9	-24.9694	-14.6201	-8.84179	-6.57275	-5.64601	-5.75902	-11.0682	3.10169	-7.9665	-14.1699						328.9	-67.0936	94.5	11.9393
19	-212.239	-183.666	-112.746	-65.8586	-98.8034	-38.1161	-118.572	27.4999	-91.0717	-146.071					19	-24.7224	-14.6215	-8.78027	-6.55677	-5.60071	-5.67033	-10.992	3.07489	-7.91712	-14.0669						329	-66.8933	95	11.9073
19.1	-212	-181.173	-112.765	-65.9492	-97.2537	-38.1209	-117.877	27.3096	-90.5673	-145.187					19.1	-24.9823	-14.5956	-9.04826	-6.64546	-5.66223	-5.83293	-11.1278	3.08921	-8.03858	-14.217						329.1	-66.9744	95.5	11.9296
19.2	-211.566	-180.333	-112.714	-66.0493	-98.5173	-38.1054	-117.881	27.1597	-90.7212	-145.041					19.2	-24.8207	-14.5591	-8.7798	-6.72796	-5.74996	-5.68416	-11.0536	3.06953	-7.98407	-14.1231						329.2	-66.8886	96	11.9023
19.3	-211.266	-179.561	-112.684	-66.1733	-99.3661	-38.0971	-117.858	27.0395	-90.8184	-144.897					19.3	-24.8359	-14.5815	-8.91522	-6.71651	-5.57639	-5.67844	-11.0507	3.08044	-7.97022	-14.1311						329.3	-66.8027	96.5	11.8842
19.4	-211.223	-178.955	-112.66	-66.3211	-99.595	-38.0875	-117.807	26.9752	-90.8319	-144.782					19.4	-24.8316	-14.5479	-9.09832	-6.63164	-5.65078	-5.74472	-11.0842	3.07023	-8.01393	-14.1544						329.4	-66.7169	97	11.9036
19.5	-211.07	-178.927	-112.617	-66.3259	-99.0275	-38.0637	-117.672	26.9706	-90.7013	-144.643					19.5	-24.7224	-14.5324	-8.99247	-6.65643	-5.71182	-5.67558	-11.0485	3.05494	-7.99358	-14.1035						329.5	-66.7408	97.5	11.9391
19.6	-210.813	-179.685	-112.474	-66.1399	-98.5078	-38.0732	-117.616	27.0226	-90.5929	-144.638					19.6	-24.5927	-14.5186	-9.10357	-6.43375	-5.65937	-5.72374	-11.0053	3.04385	-7.96144	-14.0491						329.6	-66.6168	98	11.9233
19.7	-210.67	-180.553	-112.503	-65.9635	-99.9383	-38.14	-117.961	27.0447	-90.9166	-145.006					19.7	-24.629	-14.4146	-9.0845	-6.47953	-5.46958	-5.76093	-10.973	3.05255	-7.92047	-14.0256						329.7	-66.6025	98.5	11.9169
19.8	-210.579	-179.284	-112.455	-65.7442	-101.073	-38.1352	-117.879	26.9276	-90.9509	-144.806					19.8	-24.6529	-14.4976	-9.11358	-6.55677	-5.60071	-5.73614	-11.0263	3.04846	-7.97783	-14.0747						329.8	-66.4308	99	11.8925
19.9	-210.298	-177.501	-112.393	-65.5248	-101.355	-38.0732	-117.524	26.7758	-90.7483	-144.3					19.9	-24.6943	-14.3893	-9.03634	-6.57012	-5.50582	-5.73137	-10.9879	3.05748	-7.9304	-14.0454						329.9	-66.3068	99.5	11.908
20	-210.141	-176.628	-112.293	-65.5296	-101.808	-38.0494	-117.408	26.6865	-90.7216	-144.095					20	-24.6957	-14.4246	-8.93668	-6.54247	-5.51393	-5.70991	-10.9706	3.06325	-7.90731	-14.0338						330	-66.4833	100	11.9072
20.1	-209.959	-175.923	-112.236	-65.5582	-102.308	-38.0351	-117.337	26.6038	-90.7327	-143.94					20.1	-24.5932	-14.5777	-8.98198	-6.47857	-5.55398	-5.69942	-10.9808	3.0542	-7.92661	-14.035						330.1	-66.4403	100.5	11.9019
20.2	-209.726	-175.741	-112.26	-65.6345	-102.871	-38.0351	-117.378	26.5479	-90.83	-143.926					20.2	-24.5121	-14.6149	-8.83082	-6.4924	-5.58497	-5.73566	-10.9618	3.04246	-7.91936	-14.0043						330.2	-66.3021	101	11.9092
20.3	-209.473	-191.882	-112.198	-65.7155	-102.79	-38.0398	-120.016	27.8052	-92.2112	-147.822					20.3	-24.71	-14.5176	-8.88375	-6.62019	-5.47864	-5.75378	-10.994	3.06598	-7.92801	-14.06						330.3	-66.2687	101.5	11.9146
20.4	-209.154	-223.053	-112.198	-65.8252	-102.623	-38.0208	-125.146	30.783	-94.3626	-155.929					20.4	-24.7596	-14.6025	-8.7612	-6.68933	-5.55338	-5.69715	-11.0105	3.07509	-7.93544	-14.0856						330.4	-66.2687	102	11.906
20.5	-208.953	-239.533	-112.155	-65.9587	-102.938	-38.0398	-127.93	32.5649	-95.3647	-160.494					20.5	-24.8207	-14.6859	-8.90091	-6.552	-5.57496	-5.63982	-11.029	3.09271	-7.93634	-14.1218						330.5	-66.2115	102.5	11.8963
20.6	-208.705	-244.745	-112.136	-66.0112	-103.429	-38.016	-128.84	33.1329	-95.7074	-161.973					20.6	-24.5708	-14.7861	-8.51611	-6.67121	-5.57496	-5.65937	-10.9631	3.06243	-7.90066	-14.0255						330.6	-66.1447	103	11.9244
20.7	-208.534	-243.734	-112.055	-66.0064	-103.805	-38.0065	-128.69	32.9943	-95.6958	-161.684					20.7	-24.4435	-14.7932	-8.88804	-6.58872	-5.60405	-5.78191	-11.0166	3.02973	-7.98684	-14.0463						330.7	-66.1733	103.5	11.8952
20.8	-208.31	-240.73	-111.94	-65.9254	-104.988	-37.9683	-128.31	32.6106	-95.6996	-160.921					20.8	-24.5465	-14.9763	-9.07639	-6.61829	-5.66938	-5.82769	-11.1191	3.04029	-8.0788	-14.1594						330.8	-66.1638	104	11.9041
20.9	-207.938	-236.877	-111.974	-65.6011	-106.748	-37.9635	-127.85	32.121	-95.7291	-159.971					20.9	-24.5765	-15.0369	-8.858	-6.63164	-5.5969	-5.65603	-11.0593	3.06605	-7.99328	-14.1254						330.9	-66.2687	104.5	11.9089
21	-207.413	-234.121	-111.921	-65.377	-104.659	-37.9778	-126.911	31.8276	-95.0839	-158.739					21	-24.5002	-15.1833	-8.9362	-6.6432	-5.64268	-5.69513	-11.1001	3.05384	-8.04627	-14.154						331	-66.2496	105	11.8985
21.1	-206.984	-230.249	-111.878	-65.253	-101.097	-37.9683	-125.572	31.456	-94.1155	-157.028					21.1	-24.4244	-15.1184	-8.97769	-6.655	-5.53252	-5.67796	-11.0643	3.04597	-8.01837	-14.1103						331.1	-66.283	105.5	11.8912
21.2	-206.712	-223.297	-111.831	-65.4295	-99.5664	-37.9588	-124.132	30.7027	-93.4296	-154.835					21.2	-24.4602	-15.138	-8.56427	-6.66788	-5.69656	-5.6608	-11.0313	3.05301	-7.97826	-14.0843						331.2	-66.2687	106	11.882
21.3	-206.769	-231.589	-111.783	-65.4962	-98.8702	-37.9206	-125.405	31.6372	-93.7675	-157.042					21.3	-24.4688	-15.1227	-8.75643	-6.65452	-5.62264	-5.59928	-11.0374	3.05721	-7.98018	-14.0946						331.3	-66.2782	106.5	11.8932
21.4	-206.555	-234.14	-111.735	-65.6917	-97.8593	-37.9302	-125.652	31.9225	-93.7294	-157.574					21.4	-24.4392	-15.0612	-8.95861	-6.68838	-5.54969	-5.64506	-11.057	3.04535	-8.01167	-14.1024						331.4	-66.2162	107	11.887
21.5	-206.388	-226.921	-111.683	-65.8872	-98.4982	-37.9397	-124.553	31.072	-93.4807	-155.625					21.5	-24.5593	-15.0326	-8.83034	-6.58205	-5.65507	-5.71468	-11.0623	3.05954	-8.00281	-14.1219						331.5	-66.1733	107.5	11.88
21.6	-206.345	-218.271	-111.592	-65.9921	-99.6379	-37.9445	-123.297	30.1013	-93.1958	-153.398					21.6	-24.4444	-14.8328	-8.87707	-6.48477	-5.66127	-5.66652	-10.9945	3.0402	-7.95427	-14.0347						331.6	-66.1685	108	11.876
21.7	-206.412	-211.233	-111.578	-65.9826	-98.9703	-37.954	-122.022	29.3987	-92.6228	-151.42					21.7	-24.3824	-14.6483	-8.82128	-6.50051	-5.60882	-5.66795	-10.9382	3.02691	-7.91131	-13.9651						331.7	-66.1447	108.5	11.887
21.8	-206.517	-205.892	-111.497	-66.035	-98.6508	-37.9397	-121.088	28.8846	-92.2039	-149.973					21.8	-24.4749	-14.7436	-8.82796	-6.64594	-5.50725	-5.64125	-10.9735	3.04492	-7.92857	-14.0184						331.8	-66.0589	109	11.8628
21.9	-206.698	-202.85	-111.411	-65.8395	-97.9117	-37.9302	-120.44	28.6414	-91.7986	-149.081					21.9	-24.3677	-14.6645	-8.77455	-6.47953	-5.56829	-5.53491	-10.8982	3.03764	-7.86059	-13.9359						331.9	-66.0303	109.5	11.8684
22	-206.693	-200.208	-111.387	-65.563	-98.0834	-37.9349	-119.978	28.4028	-91.5754	-148.381					22	-24.2456	-14.4585	-8.76502	-6.75323	-5.61835	-5.53395	-10.8958	2.99562	-7.90015	-13.8914						332	-65.9492	110	11.8511
22.1	-206.641	-197.008	-111.292	-65.4724	-97.3109	-37.9194	-119.274	28.1276	-91.1463	-147.402					22.1	-24.422	-14.3498	-8.68395	-6.70984	-5.57782	-5.55207	-10.8826	3.0229	-7.85967	-13.9055						332.1	-65.9587	110.5	11.8458
22.2	-206.254	-193.427	-111.144	-65.4962	-96.2333	-37.9063	-118.41	27.7906	-90.6196	-146.201					22.2	-24.4778	-14.366	-8.66822	-6.60923	-5.62694	-5.49104	-10.8732	3.03765	-7.83555	-13.9108						332.2	-65.9158	111	11.8487
22.3	-205.811	-188.688	-111.249	-65.4533	-95.4322	-37.9063	-117.423	27.3475	-90.0757	-144.771					22.3	-24.3338	-14.2401	-8.8332	-6.65882	-5.65507	-5.62074	-10.8903	2.9959	-7.89439	-13.8862						332.3	-65.8634	111.5	11.8456
22.4	-205.525	-185.23	-111.301	-65.4342	-95.7087	-37.9111	-116.852	27.0134	-89.8383	-143.865					22.4	-24.3066	-14.1018	-8.80984	-6.583	-5.64363	-5.50868	-10.8256	2.99809	-7.8275	-13.8237						332.4	-65.8777	112	11.8468
22.5	-205.391	-182.799	-111.411	-65.5487	-96.7196	-37.9111	-116.63	26.7622	-89.8678	-143.392					22.5	-24.3352	-14.1047	-8.86181	-6.57585	-5.65126	-5.47149	-10.8334	3.00344	-7.82995	-13.8368						332.5	-65.8205	112.5	11.8599
22.6	-205.239	-180.882	-111.487	-65.7871	-96.238	-37.8777	-116.252	26.5883	-89.6635	-142.84					22.6	-24.1579	-14.0574	-8.87612	-6.58967	-5.58974	-5.54587	-10.8028	2.97335	-7.82944	-13.7761						332.6	-65.7203	113	11.8455
22.7	-205.015	-180.309	-111.578	-65.8872	-95.3464	-37.8872	-116.004	26.5319	-89.4718	-142.536					22.7	-24.2857	-13.9893	-8.63436	-6.58205	-5.49247	-5.54826	-10.7553	3.00141	-7.75393	-13.7568						332.7	-65.7251	113.5	11.8458
22.8	-204.738	-182.002	-111.497	-65.892	-96.7578	-37.8586	-116.458	26.6063	-89.8513	-143.064					22.8	-24.3762	-14.005	-8.69683	-6.61781	-5.51536	-5.56924	-10.7967	3.00992	-7.78683	-13.8067						332.8	-65.6583	114	11.8527
22.9	-204.566	-181.95	-111.587	-65.6631	-97.206	-37.8443	-116.47	26.5875	-89.882	-143.057					22.9	-24.2613	-13.8987	-8.86324	-6.72653	-5.55279	-5.56304	-10.8109	2.97832	-7.83261	-13.7893						332.9	-65.5963	114.5	11.85
23	-204.376	-179.566	-111.573	-65.3865	-96.6815	-37.8348	-115.903	26.404	-89.4989	-142.307					23	-24.2408	-13.8839	-8.88566	-6.65119	-5.59976	-5.57162	-10.8055	2.97446	-7.83103	-13.7799						333	-65.5582	115	11.859
23.1	-204.509	-177.644	-111.616	-65.1767	-95.7612	-37.8252	-115.422	26.3027	-89.1194	-141.725					23.1	-24.2756	-13.8724	-8.79458	-6.84049	-5.60357	-5.54683	-10.8223	2.97393	-7.84833	-13.7962						333.1	-65.5153	115.5	11.857
23.2	-204.552	-176.814	-111.607	-65.0957	-94.8886	-37.8205	-115.13	26.2701	-88.8595	-141.4					23.2	-24.2885	-14.0198	-8.73354	-6.67503	-5.54587	-5.50868	-10.7952	2.99553	-7.7997	-13.7908						333.2	-65.4342	116	11.8489
23.3	-204.199	-176.252	-111.645	-65.3102	-94.2353	-37.8348	-114.913	26.1879	-88.7247	-141.101					23.3	-24.2228	-13.944	-8.84083	-6.5625	-5.57591	-5.59594	-10.7903	2.97895	-7.81138	-13.7693						333.3	-65.3627	116.5	11.8314
23.4	-203.989	-176.309	-111.659	-65.4676	-93.7298	-37.8109	-114.828	26.1743	-88.6532	-141.002					23.4	-24.1826	-13.8419	-8.91379	-6.60112	-5.51512	-5.53681	-10.7652	2.97299	-7.79224	-13.7382						333.4	-65.3675	117	11.8246
23.5	-203.918	-177.425	-111.549	-65.4867	-93.2816	-37.7966	-114.909	26.267	-88.6424	-141.176					23.5	-24.1445	-13.6998	-8.92142	-6.51052	-5.4629	-5.63552	-10.7291	2.96389	-7.76522	-13.693						333.5	-65.2435	117.5	11.8213
23.6	-203.846	-179.003	-111.459	-65.6965	-92.9335	-37.7823	-115.12	26.3836	-88.7365	-141.504					23.6	-24.2513	-13.8338	-8.60051	-6.55153	-5.47578	-5.60166	-10.7191	2.99088	-7.72823	-13.71						333.6	-65.253	118	11.8007
23.7	-203.832	-180.653	-111.363	-66.0064	-92.6903	-37.7919	-115.389	26.5034	-88.8861	-141.893					23.7	-24.3367	-13.6846	-8.89376	-6.5805	-5.54254	-5.52632	-10.7607	2.99134	-7.76939	-13.7521						333.7	-65.1433	118.5	11.7984
23.8	-203.822	-179.108	-111.278	-66.1161	-92.4853	-37.7907	-115.1	26.376	-88.7239	-141.476					23.8	-24.1774	-13.6612	-8.61481	-6.6221	-5.51917	-5.58307	-10.6963	2.96878	-7.72751	-13.6651						333.8	-65.1243	119	11.816
23.9	-203.737	-177.196	-111.292	-65.973	-92.3136	-37.8014	-114.719	26.2258	-88.493	-140.944					23.9	-24.0644	-13.6641	-8.52088	-6.63784	-5.55064	-5.5454	-10.6639	2.95364	-7.71023	-13.6175						333.9	-65.0241	119.5	11.7967
24	-203.77	-176.943	-111.173	-65.8872	-92.1658	-37.7871	-114.621	26.2209	-88.4	-140.842					24	-24.0572	-13.6703	-8.93525	-6.58395	-5.54635	-5.56924	-10.727	2.94491	-7.78214	-13.672						334	-64.9621	120	11.8191
24.1	-203.737	-177.239	-111.168	-65.6822	-92.0323	-37.749	-114.601	26.2609	-88.3402	-140.862					24.1	-24.0916	-13.6617	-8.69397	-6.61018	-5.55422	-5.49056	-10.6837	2.95788	-7.72581	-13.6416						334.1	-64.9574	120.5	11.8074
24.2	-203.627	-178.302	-111.034	-65.3913	-91.9989	-37.7537	-114.685	26.3528	-88.3318	-141.037					24.2	-24.0444	-13.6369	-8.3516	-6.56202	-5.5659	-5.48198	-10.6071	2.96012	-7.647	-13.5672						334.2	-64.9621	121	11.8176
24.3	-203.436	-181.149	-110.972	-65.3484	-91.9751	-37.7299	-115.102	26.57	-88.5318	-141.672					24.3	-23.9404	-13.6297	-8.83177	-6.68933	-5.55398	-5.46767	-10.6855	2.92874	-7.75674	-13.6142						334.3	-64.8525	121.5	11.7848
24.4	-203.36	-182.985	-111.025	-65.5487	-91.8988	-37.7442	-115.427	26.7031	-88.7237	-142.13					24.4	-24.0334	-13.6555	-8.7035	-6.79567	-5.49676	-5.51631	-10.7002	2.94216	-7.75803	-13.6423						334.4	-64.9192	122	11.7965
24.5	-203.217	-181.554	-110.944	-65.7823	-91.8368	-37.7537	-115.181	26.5542	-88.627	-141.735					24.5	-24.0797	-13.6774	-8.66536	-6.55344	-5.51106	-5.54158	-10.6714	2.95941	-7.71201	-13.6308						334.5	-64.8477	122.5	11.799
24.6	-203.136	-180.939	-110.877	-65.973	-91.7843	-37.7525	-115.077	26.4843	-88.5926	-141.561					24.6	-23.8956	-13.6779	-8.65248	-6.62973	-5.5454	-5.48865	-10.6483	2.92952	-7.71877	-13.5778						334.6	-64.8048	123	11.7827
24.7	-203.098	-183.733	-110.858	-66.1924	-91.5984	-37.7522	-115.539	26.707	-88.8316	-142.246					24.7	-23.9838	-13.6841	-8.57523	-6.71031	-5.54587	-5.49104	-10.6651	2.94102	-7.72404	-13.6061						334.7	-64.8	123.5	11.784
24.8	-203.079	-187.114	-110.815	-66.4737	-91.3313	-37.749	-116.094	26.9885	-89.1051	-143.082					24.8	-23.949	-13.6428	-8.66011	-6.52864	-5.5597	-5.57878	-10.6532	2.93481	-7.71836	-13.588						334.8	-64.8418	124	11.7816
24.9	-203.045	-190.094	-110.753	-66.7789	-91.0357	-37.7537	-116.577	27.2401	-89.3366	-143.817					24.9	-23.989	-13.6102	-8.58334	-6.57299	-5.51106	-5.57448	-10.6402	2.94253	-7.69765	-13.5827						334.9	-64.8668	124.5	11.7825
25	-203.012	-190.876	-110.72	-66.8457	-90.8259	-37.7501	-116.672	27.3103	-89.3612	-143.982					25	-24.0878	-13.5992	-8.611	-6.66549	-5.605	-5.53824	-10.6845	2.9489	-7.73555	-13.6333						335	-64.8954	125	11.7779
25.1	-202.916	-188.201	-110.72	-66.6978	-91.7366	-37.7537	-116.338	27.0411	-89.2965	-143.379					25.1	-23.9008	-13.5236	-8.48797	-6.60589	-5.55779	-5.53205	-10.6014	2.92678	-7.67458	-13.5281						335.1	-64.924	125.5	11.7666
25.2	-202.721	-184.763	-110.605	-66.4308	-94.5739	-37.7442	-116.14	26.6571	-89.4826	-142.797					25.2	-24.0272	-13.4624	-8.39404	-6.57918	-5.59594	-5.47387	-10.5888	2.94863	-7.64013	-13.5374						335.2	-64.8763	126	11.7956
25.3	-202.506	-184.839	-110.529	-66.2448	-95.0889	-37.625	-116.139	26.6505	-89.4884	-142.789					25.3	-23.989	-13.4228	-8.34731	-6.60934	-5.51941	-5.50725	-10.5659	2.94379	-7.62207	-13.5096						335.3	-64.8525	126.5	11.7927
25.4	-202.416	-198.992	-110.519	-66.0398	-96.0759	-37.5249	-118.595	27.9263	-90.6683	-146.521					25.4	-23.9585	-13.3737	-8.50132	-6.6426	-5.46433	-5.44192	-10.5637	2.93929	-7.62444	-13.503						335.4	-64.8239	127	11.7856
25.5	-202.339	-222.457	-110.429	-66.1733	-97.8545	-37.5296	-122.797	30.2826	-92.5146	-153.08					25.5	-23.8698	-13.3698	-8.60194	-6.6097	-5.45957	-5.4691	-10.5633	2.92357	-7.63977	-13.4869						335.5	-64.8215	127.5	11.7691
25.6	-202.206	-232.061	-110.376	-66.2687	-98.5507	-37.6417	-124.517	31.3133	-93.2041	-155.831					25.6	-23.8517	-13.4504	-8.44363	-6.6879	-5.46767	-5.38041	-10.547	2.92834	-7.61862	-13.4753						335.6	-64.7905	128	11.7624
25.7	-202.053	-231.827	-110.333	-66.3879	-99.2898	-37.7776	-124.612	31.2344	-93.3771	-155.846					25.7	-23.8312	-13.5906	-8.63818	-6.62687	-5.46815	-5.57782	-10.6221	2.91661	-7.70553	-13.5388						335.7	-64.7565	128.5	11.7718
25.8	-201.858	-229.419	-110.324	-66.5262	-100.148	-37.7347	-124.335	30.9167	-93.4183	-155.252					25.8	-23.7549	-13.6812	-8.66154	-6.43518	-5.40998	-5.4815	-10.5707	2.92563	-7.64509	-13.4964						335.8	-64.7094	129	11.7664
25.9	-201.562	-226.735	-110.262	-66.5452	-100.62	-37.7299	-123.909	30.5773	-93.3317	-154.486					25.9	-23.8484	-13.6698	-8.52278	-6.57966	-5.32176	-5.44908	-10.5652	2.94282	-7.62242	-13.5081						335.9	-64.7047	129.5	11.7754
26	-201.338	-234.531	-110.271	-66.5309	-100.515	-37.7156	-125.15	31.4526	-93.6977	-156.603					26	-23.9356	-13.7008	-8.55807	-6.67312	-5.38232	-5.50677	-10.6261	2.94508	-7.68104	-13.5712						336	-64.657	130	11.7589
26.1	-201.109	-245.255	-110.171	-66.407	-100.463	-37.749	-126.859	32.7114	-94.1477	-159.57					26.1	-23.7769	-13.4347	-8.34683	-6.54485	-5.5535	-5.42666	-10.5139	2.9176	-7.5963	-13.4315						336.1	-64.5902	130.5	11.7624
26.2	-201.019	-247.124	-110.109	-66.221	-100.682	-37.7156	-127.145	32.9404	-94.2047	-160.086					26.2	-23.7292	-13.3002	-8.7488	-6.50671	-5.49092	-5.44383	-10.5366	2.90123	-7.63539	-13.4378						336.2	-64.5998	131	11.7563
26.3	-200.885	-242.899	-110.047	-65.8967	-101.068	-37.6727	-126.412	32.4358	-93.9758	-158.847					26.3	-23.775	-13.2926	-8.49465	-6.56631	-5.51917	-5.45337	-10.5168	2.90857	-7.60827	-13.4254						336.3	-64.5092	131.5	11.7538
26.4	-200.685	-236.982	-109.914	-65.7823	-101.297	-37.6679	-125.388	31.7229	-93.6651	-157.111					26.4	-23.7068	-13.4175	-8.45173	-6.67884	-5.50868	-5.43763	-10.5335	2.89978	-7.63375	-13.4333						336.4	-64.471	132	11.7386
26.5	-200.713	-249.632	-109.837	-65.7299	-101.731	-37.6917	-127.556	33.2333	-94.3227	-160.789					26.5	-23.6938	-13.7103	-8.63198	-6.76372	-5.51106	-5.43286	-10.6239	2.90002	-7.72393	-13.524						336.5	-64.3947	132.5	11.7497
26.6	-200.604	-244.163	-109.78	-65.6679	-103.801	-37.6822	-126.95	32.516	-94.4336	-159.466					26.6	-23.6367	-13.8486	-8.78075	-6.64165	-5.55446	-5.41379	-10.646	2.89729	-7.7487	-13.5433						336.6	-64.3804	133	11.751
26.7	-200.547	-228.818	-109.771	-65.6297	-103.534	-37.6679	-124.328	30.7285	-93.5993	-155.056					26.7	-23.6567	-14.0689	-8.4565	-6.73511	-5.62074	-5.46767	-10.6676	2.90488	-7.76273	-13.5725						336.7	-64.3566	133.5	11.7672
26.8	-200.456	-220.45	-109.857	-65.7632	-100.339	-37.6631	-122.421	29.8544	-92.5668	-152.276					26.8	-23.619	-14.1328	-8.51897	-6.57632	-5.47959	-5.51965	-10.6411	2.9127	-7.72836	-13.5538						336.8	-64.2278	134	11.748
26.9	-200.332	-221.389	-109.971	-66.0684	-98.0119	-37.6202	-122.232	29.9901	-92.242	-152.222					26.9	-23.6683	-14.1557	-8.49942	-6.6221	-5.57639	-5.50439	-10.671	2.9145	-7.75654	-13.5855						336.9	-64.1658	134.5	11.7464
27	-200.227	-219.272	-110.047	-66.2496	-97.1965	-37.625	-121.77	29.7581	-92.0115	-151.528					27	-23.6996	-14.045	-8.54364	-6.46093	-5.4753	-5.45253	-10.6128	2.93023	-7.68262	-13.5431						337	-64.1372	135	11.7251
27.1	-200.008	-214.284	-110.052	-66.1495	-96.238	-37.6286	-120.727	29.2325	-91.4942	-149.959					27.1	-23.6977	-13.9435	-8.5657	-6.52483	-5.45051	-5.43048	-10.6021	2.92526	-7.67685	-13.5274						337.1	-64.1468	135.5	11.7374
27.2	-199.893	-210.751	-110.006	-66.0064	-96.1188	-37.6393	-120.069	28.8603	-91.2088	-148.929					27.2	-23.6027	-13.9888	-8.59049	-6.50957	-5.49771	-5.35562	-10.5908	2.91468	-7.67614	-13.5055						337.2	-63.9894	136	11.7407
27.3	-199.836	-207.876	-109.981	-65.7537	-97.7639	-37.6298	-119.807	28.5295	-91.2771	-148.336					27.3	-23.5108	-13.8662	-8.65057	-6.52435	-5.42571	-5.39138	-10.5615	2.89633	-7.66517	-13.4578						337.3	-63.9989	136.5	11.7391
27.4	-199.822	-203.307	-109.942	-65.4962	-97.4778	-37.6631	-118.951	28.0853	-90.8662	-147.037					27.4	-23.5027	-13.6617	-8.17421	-6.52816	-5.3909	-5.43906	-10.4494	2.898	-7.55145	-13.3474						337.4	-63.9513	137	11.728
27.5	-199.703	-198.272	-109.895	-65.4342	-96.8961	-37.6441	-117.974	27.5984	-90.3755	-145.572					27.5	-23.5227	-13.6455	-8.74737	-6.47142	-5.39281	-5.4548	-10.5391	2.88856	-7.65053	-13.4277						337.5	-63.8654	137.5	11.7137
27.6	-199.607	-192.621	-109.885	-65.439	-95.9805	-37.6584	-116.865	27.0731	-89.7922	-143.938					27.6	-23.55	-13.5921	-8.36304	-6.45664	-5.44908	-5.48532	-10.4827	2.89503	-7.58766	-13.3777						337.6	-63.7844	138	11.731
27.7	-199.555	-188.511	-109.756	-65.4676	-96.362	-37.6202	-116.212	26.6837	-89.5284	-142.896					27.7	-23.5871	-13.5496	-8.34301	-6.52089	-5.44526	-5.47244	-10.4864	2.8976	-7.58878	-13.384						337.7	-63.7557	138.5	11.7366
27.8	-199.579	-185.455	-109.742	-65.5296	-96.0092	-37.5821	-115.649	26.4222	-89.2271	-142.072					27.8	-23.5876	-13.5477	-8.63818	-6.57728	-5.40235	-5.4672	-10.5367	2.89098	-7.64573	-13.4277						337.8	-63.6985	139	11.7395
27.9	-199.607	-183.051	-109.675	-65.8252	-95.3797	-37.5868	-115.188	26.2129	-88.9748	-141.4					27.9	-23.6342	-13.5067	-8.59669	-6.57823	-5.65221	-5.48245	-10.5751	2.88209	-7.69299	-13.4572						337.9	-63.6747	139.5	11.6967
28	-199.536	-181.54	-109.671	-65.954	-95.7755	-37.5678	-115.007	26.0596	-88.9476	-141.067					28	-23.6915	-13.4485	-8.2424	-6.4471	-5.46815	-5.56256	-10.4767	2.90934	-7.56737	-13.386						338	-63.6127	140	11.7139
28.1	-199.388	-181.039	-109.594	-65.954	-95.4513	-37.5582	-114.831	26.0105	-88.8203	-140.841					28.1	-23.6705	-13.4809	-8.76931	-6.408	-5.57401	-5.61168	-10.5857	2.88794	-7.69781	-13.4737						338.1	-63.5412	140.5	11.7063
28.2	-199.307	-180.572	-109.575	-65.7442	-94.0064	-37.5439	-114.458	26.0136	-88.4444	-140.472					28.2	-23.6629	-13.3613	-7.6864	-6.46808	-5.55064	-5.49771	-10.3712	2.91571	-7.45546	-13.2869						338.2	-63.5364	141	11.7008
28.3	-199.331	-178.607	-109.551	-65.6726	-94.7598	-37.5678	-114.248	25.8344	-88.4139	-140.083					28.3	-23.6662	-13.3808	-8.5285	-6.42707	-5.50975	-5.35991	-10.4787	2.90657	-7.57214	-13.3853						338.3	-63.4697	141.5	11.7122
28.4	-199.302	-177.024	-109.475	-65.3341	-95.5323	-37.5249	-114.032	25.7079	-88.3242	-139.74					28.4	-23.6233	-13.3937	-9.55371	-6.54294	-5.45337	-5.39329	-10.6601	2.87832	-7.78173	-13.5384						338.4	-63.4124	142	11.692
28.5	-199.126	-176.089	-109.475	-65.172	-95.2748	-37.5153	-113.775	25.6296	-88.1457	-139.405					28.5	-23.5222	-13.3827	-8.31345	-6.66788	-5.461	-5.47447	-10.4703	2.87516	-7.59513	-13.3455						338.5	-63.3647	142.5	11.7156
28.6	-198.992	-175.603	-109.404	-65.0528	-94.3307	-37.5296	-113.485	25.6051	-87.8802	-139.09					28.6	-23.5046	-13.3451	-8.75214	-6.56774	-5.55923	-5.58831	-10.5528	2.85336	-7.69948	-13.4062						338.6	-63.3743	143	11.7183
28.7	-198.959	-175.408	-109.38	-65.2435	-93.4247	-37.501	-113.319	25.5995	-87.7197	-138.919					28.7	-23.3944	-13.4314	-9.02871	-6.7766	-5.58545	-5.55636	-10.6288	2.82477	-7.80404	-13.4536						338.7	-63.2694	143.5	11.7018
28.8	-198.925	-175.651	-109.332	-65.3865	-92.6999	-37.4581	-113.242	25.6301	-87.612	-138.872					28.8	-23.4049	-13.3203	-8.38593	-6.57251	-5.53205	-5.49294	-10.4514	2.85261	-7.59882	-13.304						338.8	-63.2598	144	11.7104
28.9	-198.844	-175.465	-109.323	-65.5677	-92.1086	-37.4819	-113.132	25.6084	-87.5232	-138.74					28.9	-23.4855	-13.3713	-8.45555	-6.43327	-5.50868	-5.47101	-10.4542	2.87389	-7.58033	-13.3281						338.9	-63.2265	144.5	11.6821
29	-198.73	-175.002	-109.218	-65.8872	-91.9131	-37.4772	-113.038	25.5448	-87.493	-138.583					29	-23.5775	-13.4132	-9.93566	-6.53388	-5.54492	-5.49533	-10.7501	2.85647	-7.89363	-13.6066						339	-63.0882	145	11.6942
29.1	-198.611	-173.829	-109.222	-66.1066	-93.7728	-37.4867	-113.171	25.3735	-87.7979	-138.545					29.1	-23.4402	-13.3932	-10.3867	-6.37176	-5.49771	-5.46529	-10.7592	2.84513	-7.91402	-13.6043						339.1	-63.2026	145.5	11.6974
29.2	-198.572	-173.119	-109.065	-66.159	-94.7551	-37.4819	-113.192	25.2864	-87.9056	-138.478					29.2	-23.4221	-13.3041	-9.84363	-6.4738	-5.47292	-5.43382	-10.6584	2.84178	-7.8166	-13.5002						339.2	-63.0739	146	11.7087
29.3	-198.429	-172.842	-109.132	-66.1304	-93.7919	-37.4772	-112.967	25.2743	-87.6929	-138.241					29.3	-23.382	-13.2258	-9.32864	-6.54342	-5.50916	-5.41284	-10.567	2.83528	-7.73171	-13.4023						339.3	-63.0453	146.5	11.6952
29.4	-198.324	-172.728	-109.06	-65.9158	-93.5439	-37.4724	-112.841	25.2738	-87.567	-138.115					29.4	-23.4269	-13.2101	-8.62292	-6.65691	-5.44478	-5.40521	-10.4611	2.85333	-7.6078	-13.3145						339.4	-62.969	147	11.6927
29.5	-198.196	-172.733	-109.065	-65.6059	-94.7837	-37.4807	-112.977	25.2474	-87.7298	-138.225					29.5	-23.3611	-13.2285	-8.78027	-6.60636	-5.47292	-5.38494	-10.4723	2.84253	-7.6298	-13.3149						339.5	-63.0023	147.5	11.6944
29.6	-198.1	-173.166	-108.85	-65.52	-95.127	-37.4867	-113.042	25.2688	-87.7731	-138.311					29.6	-23.5752	-13.248	-9.19941	-6.55582	-5.44908	-5.37993	-10.5679	2.87204	-7.69585	-13.4399						339.6	-62.9737	148	11.7053
29.7	-198.043	-173.515	-108.722	-65.5296	-94.5834	-37.4867	-112.98	25.3032	-87.6767	-138.283					29.7	-23.2652	-13.2792	-8.99676	-6.46141	-5.35657	-5.34179	-10.4502	2.8419	-7.60827	-13.2921						339.7	-62.8974	148.5	11.7118
29.8	-197.871	-172.775	-108.684	-65.5534	-93.6917	-37.4843	-112.677	25.246	-87.4306	-137.923					29.8	-23.4607	-13.274	-9.21515	-6.4986	-5.35228	-5.38518	-10.531	2.86352	-7.66747	-13.3945						339.8	-62.9117	149	11.6963
29.9	-197.786	-171.946	-108.712	-65.6536	-93.6488	-37.4915	-112.54	25.1648	-87.3748	-137.704					29.9	-23.3591	-13.2192	-9.63477	-6.45044	-5.46338	-5.45957	-10.5977	2.83205	-7.7657	-13.4298						339.9	-62.8831	149.5	11.7093
30	-197.628	-171.478	-108.836	-65.7394	-94.8099	-37.4724	-112.661	25.078	-87.5828	-137.739					30	-23.4812	-13.2249	-8.30105	-6.38845	-5.533	-5.44526	-10.3956	2.87422	-7.52143	-13.2699						340	-62.8545	150	11.6989
30.1	-197.519	-171.083	-108.803	-65.9349	-95.4417	-37.4485	-112.705	25.0104	-87.6945	-137.715					30.1	-23.4478	-13.202	-8.76549	-6.43232	-5.43859	-5.3785	-10.4441	2.86549	-7.57863	-13.3096						340.1	-62.8688	150.5	11.6927
30.2	-197.404	-170.921	-108.927	-65.8777	-96.4574	-37.4581	-112.841	24.964	-87.8768	-137.805					30.2	-23.3372	-13.1877	-9.48028	-6.40669	-5.4629	-5.33559	-10.5351	2.8393	-7.69576	-13.3744						340.2	-62.9308	151	11.688
30.3	-197.275	-171.664	-109.117	-65.7966	-96.7292	-37.4342	-113.003	25.008	-87.9949	-138.011					30.3	-23.3878	-13.1476	-8.93954	-6.40419	-5.42953	-5.39472	-10.4506	2.85233	-7.59823	-13.3029						340.3	-62.926	151.5	11.6866
30.4	-197.295	-171.445	-109.046	-65.6774	-97.4254	-37.4485	-113.056	24.9847	-88.0715	-138.041					30.4	-23.3386	-13.14	-8.82414	-6.4018	-5.43859	-5.43334	-10.4294	2.84408	-7.58535	-13.2735						340.4	-62.9117	152	11.695
30.5	-197.376	-170.63	-109.055	-65.5153	-98.7557	-37.4438	-113.129	24.9147	-88.2145	-138.044					30.5	-23.3115	-13.0942	-11.1244	-6.39036	-5.36134	-5.41903	-10.7835	2.82773	-7.95574	-13.6112						340.5	-62.8784	152.5	11.6861
30.6	-197.452	-169.676	-109.108	-65.2292	-99.7523	-37.4271	-113.107	24.8517	-88.2557	-137.959					30.6	-23.1803	-13.0723	-8.30678	-6.42421	-5.27074	-5.43334	-10.2813	2.8376	-7.44368	-13.1189						340.6	-62.907	153	11.6743
30.7	-197.337	-169.109	-109.108	-65.1195	-100.334	-37.4104	-113.07	24.7944	-88.2753	-137.864					30.7	-23.3525	-13.1853	-9.76733	-6.40609	-5.45432	-5.43572	-10.6002	2.83278	-7.76743	-13.433						340.7	-62.8927	153.5	11.6994
30.8	-197.061	-168.613	-109.137	-65.0814	-99.6093	-37.4056	-112.818	24.7412	-88.0766	-137.559					30.8	-23.2733	-13.1591	-8.30821	-6.28211	-5.4033	-5.44526	-10.3119	2.8527	-7.45918	-13.1646						340.8	-62.8593	154	11.6673
30.9	-196.904	-168.374	-109.156	-65.1004	-96.9771	-37.4199	-112.322	24.7532	-87.5686	-137.075					30.9	-23.1813	-13.1047	-8.49274	-6.4018	-5.38327	-5.53681	-10.3501	2.82314	-7.52697	-13.1732						340.9	-62.8688	154.5	11.6764
31	-197.051	-168.679	-109.065	-65.1052	-95.3416	-37.3818	-112.104	24.8323	-87.2717	-136.936					31	-23.1775	-13.1944	-8.3988	-6.53436	-5.41796	-5.31985	-10.3405	2.83212	-7.50835	-13.1726						341	-62.8807	155	11.6709
31.1	-197.066	-169.395	-109.041	-65.2244	-94.9077	-37.4104	-112.174	24.8881	-87.2858	-137.062					31.1	-23.167	-13.0604	-8.55473	-6.48859	-5.44574	-5.45241	-10.3615	2.81539	-7.54609	-13.1769						341.1	-62.8974	155.5	11.6698
31.2	-197.151	-169.514	-108.879	-65.4867	-94.3498	-37.4056	-112.131	24.9049	-87.2262	-137.036					31.2	-23.0821	-13.1123	-8.44029	-6.42087	-5.43954	-5.49104	-10.331	2.80798	-7.52306	-13.139						341.2	-62.8974	156	11.6599
31.3	-196.994	-168.97	-108.846	-65.5677	-93.4342	-37.4056	-111.87	24.8626	-87.007	-136.732					31.3	-23.207	-13.1739	-8.46795	-6.61685	-5.49151	-5.39042	-10.3913	2.82222	-7.56905	-13.2135						341.3	-62.845	156.5	11.665
31.4	-197.204	-173.867	-108.731	-65.6011	-93.3245	-37.3913	-112.687	25.274	-87.4126	-137.961					31.4	-23.291	-13.1071	-8.80126	-6.50527	-5.52251	-5.39376	-10.4368	2.82887	-7.60795	-13.2657						341.4	-62.8831	157	11.6712
31.5	-197.299	-192.316	-108.679	-65.4819	-94.2496	-37.4009	-115.904	26.8888	-89.0156	-142.793					31.5	-23.249	-13.1653	-9.03634	-6.52578	-5.55827	-5.43668	-10.4952	2.81446	-7.68077	-13.3097						341.5	-62.8068	157.5	11.6563
31.6	-197.171	-221.966	-108.741	-65.3627	-94.1066	-37.3913	-120.79	29.9752	-90.8145	-150.765					31.6	-23.2905	-13.1801	-8.77598	-6.42612	-5.54063	-5.43763	-10.4418	2.83167	-7.61015	-13.2735						341.6	-62.7687	158	11.6498
31.7	-196.989	-236.19	-108.693	-65.0051	-92.7714	-37.3913	-122.84	31.6739	-91.1662	-154.514					31.7	-23.207	-13.1438	-8.93763	-6.42803	-5.4033	-5.44002	-10.4266	2.82269	-7.60395	-13.2493						341.7	-62.8402	158.5	11.6628
31.8	-196.861	-237.988	-108.631	-64.8477	-93.0098	-37.3866	-123.121	31.8825	-91.2382	-155.003					31.8	-23.115	-13.1586	-8.7922	-6.67312	-5.58021	-5.43704	-10.4594	2.79044	-7.66893	-13.2498						341.8	-62.7544	159	11.6438
31.9	-196.813	-232.271	-108.66	-64.8334	-95.7755	-37.3913	-122.624	31.1162	-91.5077	-153.74					31.9	-23.0916	-13.1736	-8.70923	-6.58777	-5.49151	-5.42905	-10.4138	2.7986	-7.6152	-13.2124						341.9	-62.721	159.5	11.6141
32	-196.727	-225.728	-108.612	-64.8906	-96.9962	-37.4295	-121.731	30.3103	-91.4204	-152.041					32	-23.075	-13.1901	-8.87755	-6.44853	-5.58545	-5.44145	-10.4363	2.79362	-7.64271	-13.23						342	-62.6733	160	11.6408
32.1	-196.684	-232.6	-108.555	-64.9908	-96.8675	-37.3913	-122.848	31.1056	-91.7424	-153.954					32.1	-23.0976	-13.202	-8.77932	-6.62878	-5.56685	-5.39233	-10.4445	2.79495	-7.64953	-13.2394						342.1	-62.6161	160.5	11.648
32.2	-196.627	-239.972	-108.517	-65.1672	-97.2394	-37.4104	-124.155	31.9577	-92.1977	-156.113					32.2	-23.1059	-13.2487	-8.88709	-6.39703	-5.50534	-5.34274	-10.4145	2.81307	-7.60141	-13.2276						342.2	-62.6447	161	11.6386
32.3	-196.436	-237.53	-108.517	-65.3675	-97.7401	-37.3627	-123.826	31.6275	-92.198	-155.453					32.3	-23.1179	-13.232	-8.89138	-6.54771	-5.5125	-5.3909	-10.4487	2.80384	-7.6449	-13.2526						342.3	-62.5398	161.5	11.6233
32.4	-196.389	-235.773	-108.493	-65.4104	-98.2837	-37.3675	-123.619	31.3965	-92.2228	-155.016					32.4	-23.2433	-13.1686	-8.63627	-6.44424	-5.4486	-5.30984	-10.3751	2.83899	-7.53615	-13.2141						342.4	-62.5493	162	11.6318
32.5	-196.179	-231.708	-108.431	-65.5296	-99.4424	-37.3532	-123.107	30.8642	-92.2429	-153.971					32.5	-23.0797	-13.3021	-8.87612	-6.37844	-5.50344	-5.31985	-10.41	2.81352	-7.59643	-13.2235						342.5	-62.4921	162.5	11.6514
32.6	-196.117	-233.882	-108.417	-65.5916	-99.6141	-37.3627	-123.497	31.1065	-92.3908	-154.604					32.6	-23.1918	-13.2344	-8.5266	-6.53341	-5.46958	-5.28457	-10.3734	2.83194	-7.54146	-13.2053						342.6	-62.4778	163	11.6412
32.7	-195.978	-226.177	-108.369	-65.4628	-98.9608	-37.3866	-122.056	30.2203	-91.8353	-152.276					32.7	-23.1355	-13.1887	-8.79935	-6.43899	-5.57162	-5.34894	-10.4138	2.81097	-7.60287	-13.2248						342.7	-62.4588	163.5	11.6555
32.8	-195.802	-215.329	-108.259	-65.2006	-97.7067	-37.377	-119.946	29.039	-90.9067	-148.985					32.8	-23.2075	-13.2125	-8.6439	-6.38654	-5.51536	-5.38423	-10.3917	2.82932	-7.56235	-13.221						342.8	-62.4635	164	11.6504
32.9	-195.797	-205.763	-108.269	-64.9908	-98.4219	-37.358	-118.433	28.0147	-90.4185	-146.448					32.9	-23.146	-13.2459	-8.35684	-6.30596	-5.39329	-5.31365	-10.2936	2.84233	-7.45127	-13.1359						342.9	-62.3681	164.5	11.6428
33	-195.816	-199.617	-108.188	-64.8143	-98.1454	-37.3675	-117.325	27.4073	-89.9174	-144.732					33	-23.1217	-13.2144	-8.49656	-6.37462	-5.48722	-5.32081	-10.3359	2.82547	-7.51042	-13.1613						343	-62.3062	165	11.6311
33.1	-195.907	-194.901	-108.164	-64.8048	-95.9281	-37.3532	-116.176	27.0067	-89.1696	-143.183					33.1	-23.0583	-13.2106	-8.41681	-6.43661	-5.55112	-5.31985	-10.3322	2.81108	-7.52113	-13.1433						343.1	-62.3062	165.5	11.639
33.2	-195.893	-191.515	-108.102	-64.8525	-93.9874	-37.3675	-115.286	26.726	-88.5601	-142.012					33.2	-23.075	-13.2578	-8.33491	-6.36938	-5.54206	-5.30412	-10.3139	2.82167	-7.4922	-13.1355						343.2	-62.2299	166	11.6197
33.3	-195.73	-191.296	-108.097	-64.9145	-94.6883	-37.358	-115.347	26.6676	-88.6798	-142.015					33.3	-22.9076	-13.2993	-8.47891	-6.43232	-5.52859	-5.34083	-10.3313	2.79032	-7.54094	-13.1216						343.3	-62.1345	166.5	11.625
33.4	-195.64	-192.35	-108.073	-65.11	-95.5383	-37.3675	-115.68	26.7242	-88.9555	-142.404					33.4	-23.1107	-13.419	-8.72973	-6.4285	-5.5392	-5.44765	-10.4458	2.81294	-7.63285	-13.2587						343.4	-62.187	167	11.643
33.5	-195.659	-190.023	-107.973	-65.2101	-96.7578	-37.3341	-115.493	26.4739	-89.0189	-141.967					33.5	-22.9796	-13.5639	-8.58477	-6.6016	-5.48198	-5.47244	-10.4474	2.79543	-7.65195	-13.2428						343.5	-62.1011	167.5	11.6276
33.6	-195.54	-185.416	-107.992	-65.3388	-96.7196	-37.3007	-114.718	26.0329	-88.685	-140.751					33.6	-23.0029	-13.5673	-8.77932	-6.46093	-5.50773	-5.45051	-10.4614	2.8013	-7.66015	-13.2627						343.6	-62.0582	168	11.5929
33.7	-195.511	-182.389	-107.816	-65.2196	-97.02	-37.3198	-114.212	25.7596	-88.4529	-139.972					33.7	-23.0645	-13.7113	-8.51182	-6.56631	-5.56781	-5.55064	-10.4954	2.8073	-7.68809	-13.3027						343.7	-62.0916	168.5	11.6183
33.8	-195.525	-181.416	-107.773	-65.0146	-97.6733	-37.3246	-114.121	25.6744	-88.4467	-139.795					33.8	-23.054	-13.6145	-8.52564	-6.44233	-5.44061	-5.37469	-10.4086	2.82537	-7.58325	-13.234						343.8	-62.0439	169	11.6053
33.9	-195.516	-197.652	-107.692	-64.719	-98.5841	-37.3436	-116.918	27.1868	-89.7309	-144.105					33.9	-23.0344	-13.428	-8.65296	-6.39226	-5.35752	-5.47053	-10.3893	2.81447	-7.57482	-13.2038						343.9	-62.001	169.5	11.622
34	-195.449	-220.736	-107.615	-64.5854	-98.5507	-37.3484	-120.714	29.6382	-91.0759	-150.352					34	-22.9958	-13.3083	-8.83082	-6.4657	-5.32939	-5.37946	-10.3849	2.80457	-7.58034	-13.1895						344	-62.0248	170	11.6147
34.1	-195.273	-227.345	-107.706	-64.5998	-98.0166	-37.3627	-121.717	30.3885	-91.3287	-152.106					34.1	-23.0235	-13.2449	-8.48702	-6.47523	-5.48293	-5.44145	-10.3592	2.80038	-7.55879	-13.1595						344.1	-61.8722	170.5	11.6036
34.2	-195.158	-227.455	-107.801	-64.7523	-96.877	-37.3389	-121.564	30.4134	-91.1504	-151.977					34.2	-22.9343	-13.2845	-8.66965	-6.39274	-5.49056	-5.46958	-10.3736	2.78621	-7.58735	-13.1598						344.2	-61.9342	171	11.5988
34.3	-195.096	-230.738	-107.906	-64.7953	-95.6515	-37.3246	-121.919	30.8232	-91.0954	-152.742					34.3	-22.7674	-13.6517	-8.58429	-6.39226	-5.46052	-5.48102	-10.3895	2.77776	-7.61176	-13.1673						344.3	-61.8055	171.5	11.5897
34.4	-195.049	-233.615	-107.992	-64.9908	-96.9056	-37.3198	-122.645	31.1118	-91.5336	-153.757					34.4	-22.7755	-13.6145	-8.91427	-6.43661	-5.46052	-5.48186	-10.4472	2.76872	-7.67848	-13.2159						344.4	-61.8579	172	11.5715
34.5	-194.987	-234.536	-107.987	-65.11	-96.9962	-37.3103	-122.821	31.2077	-91.6133	-154.029					34.5	-22.8322	-13.7537	-8.4565	-6.41134	-5.48722	-5.48865	-10.4049	2.79136	-7.61358	-13.1963						344.5	-61.6863	172.5	11.6033
34.6	-194.939	-238.875	-107.983	-65.2387	-94.9363	-37.3198	-123.215	31.7766	-91.4386	-154.992					34.6	-22.8656	-13.6731	-8.66011	-6.40681	-5.49867	-5.48818	-10.4321	2.78819	-7.64389	-13.2203						344.6	-61.7626	173	11.5894
34.7	-194.877	-237.993	-107.986	-65.2912	-93.1004	-37.3723	-122.77	31.7128	-91.0571	-154.483					34.7	-22.871	-13.6278	-8.76072	-6.40991	-5.43715	-5.44765	-10.4257	2.79108	-7.63462	-13.2168						344.7	-61.61	173.5	11.5978
34.8	-194.729	-233.954	-107.973	-65.2435	-93.9349	-37.377	-122.202	31.1928	-91.0091	-153.395					34.8	-22.8642	-13.4833	-8.67811	-6.43476	-5.3828	-5.30746	-10.3584	2.79671	-7.56174	-13.1551						344.8	-61.6386	174	11.587
34.9	-194.739	-240.72	-108.002	-65.048	-93.9588	-37.358	-123.304	32.0236	-91.2806	-155.328					34.9	-22.9219	-13.4929	-8.59622	-6.44758	-5.51536	-5.33797	-10.3853	2.79715	-7.58817	-13.1825						344.9	-61.5718	174.5	11.568
35	-194.758	-229.934	-108.021	-64.7333	-93.4771	-37.3484	-121.379	30.7655	-90.6131	-152.144					35	-22.9405	-13.3675	-8.6954	-6.47476	-5.50582	-5.39758	-10.3969	2.78903	-7.60789	-13.1859						345	-61.5099	175	11.5867
35.1	-194.6	-219.501	-107.965	-64.7333	-92.8048	-37.3436	-119.491	29.572	-89.9193	-149.063					35.1	-22.9305	-13.4457	-8.23096	-6.36604	-5.52251	-5.43334	-10.3215	2.8029	-7.5186	-13.1244						345.1	-61.486	175.5	11.5828
35.2	-194.434	-219.086	-107.916	-64.7714	-92.9907	-37.3055	-119.417	29.5073	-89.9099	-148.924					35.2	-22.8728	-13.3269	-8.40977	-6.29547	-5.45623	-5.33797	-10.2832	2.79838	-7.48481	-13.0816						345.2	-61.4812	176	11.5691
35.3	-194.262	-216.578	-107.921	-64.9478	-93.7751	-37.296	-119.13	29.1787	-89.9512	-148.309					35.3	-22.868	-13.2139	-8.16086	-6.33314	-5.55255	-5.33511	-10.2439	2.79241	-7.45152	-13.0363						345.3	-61.4097	176.5	11.5843
35.4	-194.233	-210.327	-107.768	-65.1815	-94.6693	-37.3055	-118.247	28.4521	-89.7952	-146.699					35.4	-22.9696	-13.0737	-8.33288	-6.36127	-5.35895	-5.37755	-10.2457	2.80607	-7.43958	-13.0517						345.4	-61.362	177	11.5735
35.5	-194.081	-205.034	-107.677	-65.5296	-94.6359	-37.3198	-117.379	27.8542	-89.5253	-145.234					35.5	-22.8694	-12.9698	-8.38641	-6.35328	-5.45384	-5.31032	-10.2238	2.78511	-7.43874	-13.009						345.5	-61.3668	177.5	11.5979
35.6	-193.957	-200.504	-107.658	-65.83	-94.9649	-37.3174	-116.705	27.3466	-89.3585	-144.052					35.6	-22.9338	-12.8673	-8.37449	-6.34315	-5.43429	-5.34369	-10.2161	2.79145	-7.42466	-13.0076						345.6	-61.2381	178	11.5702
35.7	-193.895	-195.969	-107.644	-66.035	-95.1222	-37.3198	-115.997	26.8672	-89.1303	-142.865					35.7	-22.8661	-12.8644	-8.47081	-6.37557	-5.50344	-5.40425	-10.2474	2.77001	-7.47742	-13.0174						345.7	-61.2238	178.5	11.5716
35.8	-193.876	-191.868	-107.62	-66.0732	-95.6086	-37.3013	-115.391	26.4516	-88.9396	-141.843					35.8	-22.9071	-12.8196	-8.33825	-6.38511	-5.47244	-5.42905	-10.2253	2.77765	-7.44761	-13.0029						345.8	-61.1904	179	11.5844
35.9	-193.809	-187.925	-107.62	-66.016	-95.7326	-37.2817	-114.731	26.0728	-88.6579	-140.803					35.9	-22.7378	-12.7829	-8.1952	-6.36532	-5.61835	-5.37087	-10.1784	2.75016	-7.42824	-12.9286						345.9	-61.1284	179.5	11.5799
36	-193.804	-185.316	-107.592	-65.8205	-95.4942	-37.2864	-114.219	25.8484	-88.3704	-140.067					36	-22.8866	-12.8491	-8.38974	-6.30882	-5.38852	-5.35371	-10.1961	2.78701	-7.40908	-12.9831						346	-61.1856	180	11.5647
36.1	-193.799	-183.771	-107.539	-65.563	-95.5514	-37.2387	-113.91	25.7271	-88.1834	-139.638					36.1	-22.8151	-12.9235	-8.30964	-6.39179	-5.61788	-5.3189	-10.2295	2.76556	-7.46391	-12.995						346.1	-61.2381	180.5	11.5762
36.2	-193.69	-181.354	-107.434	-65.4342	-95.8566	-37.2578	-113.504	25.4989	-88.0055	-139.003					36.2	-22.7068	-12.8496	-8.38545	-6.43232	-5.4877	-5.39615	-10.2097	2.74598	-7.4637	-12.9557						346.2	-61.2333	181	11.5678
36.3	-193.556	-179.313	-107.377	-65.4199	-96.4431	-37.296	-113.234	25.2897	-87.9445	-138.524					36.3	-22.8213	-12.6183	-8.17517	-6.26876	-5.53538	-5.34703	-10.1277	2.76874	-7.35892	-12.8964						346.3	-61.2428	181.5	11.5574
36.4	-193.356	-179.756	-107.387	-65.5248	-96.9676	-37.2435	-113.372	25.2943	-88.0781	-138.667					36.4	-22.7426	-12.5974	-8.44124	-6.35936	-5.50773	-5.37898	-10.1712	2.74568	-7.42553	-12.9169						346.4	-61.2452	182	11.5432
36.5	-193.375	-181.926	-107.344	-65.5868	-97.5017	-37.2769	-113.835	25.4695	-88.3654	-139.305					36.5	-22.8017	-12.5883	-8.28866	-6.3112	-5.4753	-5.43954	-10.1508	2.75834	-7.39245	-12.9091						346.5	-61.2619	182.5	11.5525
36.6	-193.341	-184.353	-107.334	-65.7346	-98.0119	-37.2674	-114.34	25.6654	-88.675	-140.006					36.6	-22.8861	-12.6813	-8.39404	-6.24349	-5.33845	-5.46243	-10.1676	2.78139	-7.38625	-12.949						346.6	-61.2428	183	11.5496
36.7	-193.203	-186.37	-107.291	-65.8729	-98.0786	-37.2626	-114.68	25.8271	-88.8527	-140.507					36.7	-22.8971	-12.7857	-7.78368	-6.34077	-5.46386	-5.461	-10.122	2.78978	-7.33224	-12.9118						346.7	-61.3191	183.5	11.5505
36.8	-193.136	-185.178	-107.239	-65.9492	-97.6543	-37.2817	-114.406	25.7134	-88.693	-140.12					36.8	-22.767	-12.8601	-7.37646	-6.31168	-5.63076	-5.4238	-10.0616	2.77893	-7.28271	-12.8406						346.8	-61.1618	184	11.5564
36.9	-193.041	-182.198	-107.196	-65.9349	-96.8532	-37.2578	-113.747	25.4545	-88.2922	-139.201					36.9	-22.6277	-12.8573	-8.47605	-6.28784	-5.6689	-5.46433	-10.2303	2.72481	-7.50554	-12.9551						346.9	-61.2285	184.5	11.5454
37	-192.998	-182.632	-107.177	-65.8872	-95.909	-37.3007	-113.651	25.5093	-88.1413	-139.16					37	-22.6572	-12.9178	-8.11079	-6.33373	-5.55303	-5.51726	-10.1816	2.74106	-7.44058	-12.9227						347	-61.2142	185	11.5544
37.1	-192.893	-186.136	-107.153	-65.7775	-94.9697	-37.296	-114.038	25.8494	-88.1882	-139.887					37.1	-22.838	-12.8773	-8.58286	-6.38797	-5.53074	-5.36038	-10.2629	2.76425	-7.49861	-13.0271						347.1	-61.1713	185.5	11.5353
37.2	-192.831	-189.527	-107.081	-65.4867	-94.1924	-37.296	-114.402	26.2011	-88.2013	-140.604					37.2	-22.868	-12.7986	-8.51909	-6.34744	-5.44621	-5.2984	-10.213	2.77802	-7.43494	-12.991						347.2	-61.095	186	11.5515
37.3	-192.703	-190.738	-107.019	-65.2292	-95.3845	-37.2817	-114.726	26.2927	-88.4332	-141.019					37.3	-22.8209	-12.7895	-8.65773	-6.30405	-5.4548	-5.38709	-10.2357	2.7642	-7.47149	-12.9999						347.3	-61.1236	186.5	11.534
37.4	-192.579	-188.978	-106.929	-65.2053	-96.1522	-37.2674	-114.518	26.0973	-88.4211	-140.616					37.4	-22.7884	-12.7333	-8.72496	-6.44186	-5.55255	-5.22258	-10.2439	2.75406	-7.48987	-12.998						347.4	-61.1951	187	11.5227
37.5	-192.564	-185.302	-106.967	-65.2101	-94.4261	-37.2769	-113.624	25.7908	-87.8336	-139.415					37.5	-22.7893	-12.6045	-8.80126	-6.34983	-5.55589	-5.24928	-10.225	2.75153	-7.47349	-12.9765						347.5	-61.0855	187.5	11.5319
37.6	-192.474	-181.974	-106.929	-65.2244	-92.3899	-37.2626	-112.709	25.5299	-87.179	-138.239					37.6	-22.6415	-12.7528	-8.96767	-6.22585	-5.51059	-5.2941	-10.2321	2.73662	-7.49547	-12.9687						347.6	-60.9138	188	11.525
37.7	-192.435	-182.942	-106.752	-65.2959	-92.7094	-37.2769	-112.902	25.6009	-87.3011	-138.503					37.7	-22.7912	-12.616	-8.87016	-6.33457	-5.59546	-5.42857	-10.2727	2.73875	-7.53391	-13.0114						347.7	-60.9663	188.5	11.5052
37.8	-192.378	-186.99	-106.562	-65.4724	-92.5616	-37.2769	-113.54	25.9652	-87.5749	-139.505					37.8	-22.7006	-12.6203	-8.81127	-6.35173	-5.52489	-5.32128	-10.2217	2.73567	-7.48601	-12.9573						347.8	-60.9949	189	11.5058
37.9	-192.235	-189.656	-106.461	-65.6011	-92.1086	-37.234	-113.883	26.2145	-87.6682	-140.097					37.9	-22.5857	-12.5851	-8.62608	-6.42231	-5.3766	-5.39615	-10.1653	2.72138	-7.44394	-12.8867						347.9	-60.9424	189.5	11.5074
38	-192.111	-189.436	-106.395	-65.6726	-91.2598	-37.2769	-113.692	26.1969	-87.495	-139.889					38	-22.6029	-12.5745	-8.36686	-6.3565	-5.30078	-5.35323	-10.0925	2.73877	-7.35368	-12.8312						348	-60.9329	190	11.4961
38.1	-192.126	-187.128	-106.39	-65.6583	-90.3967	-37.2435	-113.157	26.0068	-87.1503	-139.164					38.1	-22.6327	-12.6197	-8.45603	-6.42755	-5.36325	-5.36944	-10.1448	2.73502	-7.40976	-12.8798						348.1	-60.8566	190.5	11.5049
38.2	-192.044	-183.748	-106.399	-65.3198	-89.8055	-37.2387	-112.426	25.7203	-86.7056	-138.146					38.2	-22.6396	-12.6465	-8.32823	-6.41706	-5.40664	-5.35895	-10.1328	2.73817	-7.39465	-12.871						348.2	-60.847	191	11.4882
38.3	-191.811	-180.963	-106.457	-65.0575	-89.2476	-37.2387	-111.796	25.4733	-86.3224	-137.269					38.3	-22.7025	-12.607	-8.43838	-6.32169	-5.36801	-5.36944	-10.1345	2.7502	-7.38431	-12.8847						348.3	-60.7898	191.5	11.4894
38.4	-191.844	-179.985	-106.609	-64.9717	-88.6897	-37.2435	-111.557	25.409	-86.1483	-136.966					38.4	-22.631	-12.575	-8.32203	-6.34172	-5.37087	-5.29553	-10.0894	2.74399	-7.34536	-12.8333						348.4	-60.7374	192	11.5
38.5	-191.735	-179.465	-106.619	-64.9621	-88.2033	-37.2674	-111.375	25.3638	-86.0115	-136.739					38.5	-22.9019	-12.5869	-8.27769	-6.46427	-5.40616	-5.38423	-10.1702	2.774	-7.39618	-12.9442						348.5	-60.7803	192.5	11.4915
38.6	-191.634	-178.765	-106.662	-65.0098	-89.2619	-37.2292	-111.427	25.2596	-86.1673	-136.687					38.6	-22.5743	-12.6427	-8.24717	-6.33457	-5.53729	-5.29172	-10.1046	2.73021	-7.3744	-12.8348						348.6	-60.6849	193	11.4844
38.7	-191.773	-177.878	-106.619	-65.2149	-91.6508	-37.2006	-111.723	25.1197	-86.6029	-136.842					38.7	-22.6758	-12.6966	-8.72735	-6.40466	-5.63028	-5.32987	-10.2441	2.72667	-7.51742	-12.9708						348.7	-60.6086	193.5	11.4975
38.8	-191.653	-177.258	-106.652	-65.3627	-91.4315	-37.1672	-111.587	25.0525	-86.5349	-136.64					38.8	-22.7531	-12.7123	-8.45603	-6.22442	-5.43859	-5.33607	-10.1534	2.76318	-7.39024	-12.9166						348.8	-60.6039	194	11.4639
38.9	-191.758	-177.167	-106.624	-65.4533	-91.1764	-37.1863	-111.561	25.0554	-86.5054	-136.616					38.9	-22.6949	-12.8591	-8.17326	-6.2907	-5.4629	-5.37564	-10.1428	2.7585	-7.38426	-12.9013						348.9	-60.5514	194.5	11.4679
39	-191.758	-175.636	-106.609	-65.4056	-91.1305	-37.1958	-111.289	24.9261	-86.3633	-136.215					39	-22.5409	-12.8739	-8.22714	-6.31883	-5.42857	-5.42142	-10.1351	2.73239	-7.40274	-12.8675						349	-60.5371	195	11.4651
39.1	-191.649	-175.327	-106.657	-65.2912	-90.988	-37.2101	-111.187	24.8968	-86.2901	-136.084					39.1	-22.5857	-13.026	-8.21236	-6.39226	-5.48341	-5.41522	-10.1858	2.7385	-7.44734	-12.9243						349.1	-60.5228	195.5	11.4642
39.2	-191.429	-175.303	-106.652	-65.0003	-90.926	-37.2101	-111.087	24.8907	-86.1961	-135.978					39.2	-22.538	-12.904	-8.25861	-6.37033	-5.51869	-5.3189	-10.1514	2.73069	-7.42074	-12.8821						349.2	-60.4608	196	11.4728
39.3	-191.334	-174.95	-106.562	-64.8048	-90.2966	-37.2006	-110.858	24.8808	-85.9771	-135.739					39.3	-22.5981	-12.975	-8.21367	-6.38463	-5.52346	-5.286	-10.1635	2.74424	-7.41924	-12.9077						349.3	-60.4274	196.5	11.4576
39.4	-191.329	-174.182	-106.49	-64.9049	-89.5098	-37.1863	-110.6	24.8322	-85.7682	-135.433					39.4	-22.6715	-13.0518	-8.22238	-6.38559	-5.49056	-5.26025	-10.1804	2.7611	-7.41925	-12.9415						349.4	-60.4083	197	11.4432
39.5	-191.241	-173.2	-106.357	-65.11	-89.1522	-37.1815	-110.374	24.738	-85.6355	-135.112					39.5	-22.6348	-13.1166	-8.16134	-6.33743	-5.5206	-5.24213	-10.1688	2.76091	-7.40792	-12.9297						349.5	-60.4274	197.5	11.4433
39.6	-191.162	-173.734	-106.323	-65.2864	-90.7114	-37.1958	-110.736	24.7194	-86.0162	-135.455					39.6	-22.4651	-13.2435	-8.09935	-6.35364	-5.42905	-5.27265	-10.1439	2.74423	-7.39965	-12.8881						349.6	-60.4179	198	11.4443
39.7	-191.139	-174.463	-106.276	-65.4151	-91.3886	-37.2006	-110.98	24.7528	-86.2275	-135.733					39.7	-22.5867	-13.336	-8.29581	-6.33218	-5.48055	-5.3394	-10.2284	2.75526	-7.47317	-12.9837						349.7	-60.3559	198.5	11.4588
39.8	-191.158	-173.152	-106.19	-65.6726	-90.1202	-37.2054	-110.583	24.662	-85.9209	-135.245					39.8	-22.4875	-13.3441	-8.25337	-6.32122	-5.47196	-5.3251	-10.2005	2.74361	-7.45693	-12.9441						349.8	-60.3273	199	11.4509
39.9	-190.967	-172.68	-106.242	-65.892	-90.0153	-37.1946	-110.498	24.5917	-85.9068	-135.09					39.9	-22.5748	-13.0933	-8.26922	-6.35173	-5.50057	-5.36992	-10.1932	2.74139	-7.45185	-12.9346						349.9	-60.3225	199.5	11.4436
40	-190.819	-172.065	-106.209	-66.0112	-91.0262	-37.1863	-110.553	24.4903	-86.0625	-135.043					40	-22.6549	-12.8749	-8.26338	-6.45187	-5.56018	-5.34548	-10.1918	2.73966	-7.45212	-12.9314						350	-60.3225	200	11.4396
40.1	-190.686	-171.321	-106.185	-66.0207	-91.2455	-37.1863	-110.441	24.4074	-86.0333	-134.848					40.1	-22.5604	-12.8448	-8.26434	-6.32598	-5.47673	-5.35323	-10.1376	2.7344	-7.4032	-12.872						350.1	-60.2176	200.5	11.4468
40.2	-190.571	-170.649	-106.147	-65.9206	-90.7591	-37.1624	-110.201	24.3605	-85.8409	-134.562					40.2	-22.5171	-12.914	-8.30022	-6.43947	-5.59308	-5.33368	-10.1829	2.71863	-7.46428	-12.9015						350.2	-60.2176	201	11.4261
40.3	-190.504	-171.316	-106.056	-65.6202	-90.8354	-37.1529	-110.248	24.4263	-85.8212	-134.674					40.3	-22.4951	-13.0794	-8.30391	-6.39513	-5.54873	-5.27217	-10.1824	2.72916	-7.45326	-12.9116						350.3	-60.2033	201.5	11.4445
40.4	-190.38	-173.081	-106.018	-65.4295	-90.9308	-37.1863	-110.504	24.5673	-85.937	-135.072					40.4	-22.425	-13.2316	-8.36924	-6.38177	-5.41474	-5.28504	-10.1846	2.73024	-7.45432	-12.9148						350.4	-60.1556	202	11.4357
40.5	-190.314	-173.152	-105.994	-65.3675	-89.7053	-37.1624	-110.283	24.6057	-85.6768	-134.888					40.5	-22.4732	-13.4376	-8.52612	-6.33409	-5.41141	-5.42905	-10.2686	2.73572	-7.53285	-13.0043						350.5	-60.0603	202.5	11.4506
40.6	-190.194	-171.354	-106.004	-65.4104	-90.9785	-37.2054	-110.191	24.3997	-85.7914	-134.591					40.6	-22.4455	-13.5677	-8.59741	-6.42278	-5.32176	-5.4672	-10.3037	2.73412	-7.56962	-13.0379						350.6	-60.0841	203	11.4411
40.7	-190.204	-170.873	-105.966	-65.5344	-93.8205	-37.1767	-110.596	24.2862	-86.3095	-134.882					40.7	-22.3964	-13.5978	-8.71447	-6.38702	-5.36229	-5.44335	-10.3169	2.72635	-7.59053	-13.0432						350.7	-60.0698	203.5	11.4141
40.8	-190.256	-170.458	-105.884	-65.6631	-94.6454	-37.1624	-110.678	24.2331	-86.4452	-134.911					40.8	-22.3497	-13.5539	-8.7798	-6.4409	-5.27551	-5.40235	-10.3004	2.72163	-7.57872	-13.022						350.8	-60.0269	204	11.4555
40.9	-190.199	-170.62	-105.904	-65.8967	-94.7694	-37.1291	-110.753	24.2262	-86.5268	-134.979					40.9	-22.4264	-13.4862	-8.66631	-6.43327	-5.23879	-5.44955	-10.2834	2.7323	-7.55113	-13.0157						350.9	-59.9506	204.5	11.4487
41	-190.008	-173.3	-105.975	-66.035	-96.1617	-37.1195	-111.433	24.3913	-87.042	-135.825					41	-22.3287	-13.1667	-8.5018	-6.4086	-5.2612	-5.36658	-10.1723	2.71364	-7.45863	-12.8859						351	-59.9554	205	11.438
41.1	-189.77	-175.403	-105.913	-66.1638	-96.157	-37.11	-111.753	24.5393	-87.2135	-136.292					41.1	-22.4379	-13.2096	-8.30058	-6.36318	-5.54206	-5.43143	-10.2141	2.71777	-7.49636	-12.9319						351.1	-59.9124	205.5	11.4471
41.2	-189.636	-175.312	-105.808	-66.1352	-96.4526	-37.0862	-111.738	24.5161	-87.2224	-136.255					41.2	-22.4598	-13.0723	-8.27912	-6.39703	-5.57258	-5.41093	-10.1986	2.71449	-7.48414	-12.9131						351.2	-59.8457	206	11.4473
41.3	-189.594	-173.372	-105.813	-65.9015	-94.7789	-37.1148	-111.096	24.3926	-86.7029	-135.488					41.3	-22.416	-13.0671	-8.29032	-6.40419	-5.52299	-5.35466	-10.1759	2.71326	-7.4626	-12.8891						351.3	-59.922	206.5	11.4532
41.4	-189.532	-172.833	-105.732	-65.5105	-92.8668	-37.1291	-110.6	24.4079	-86.1926	-135.008					41.4	-22.5309	-12.9536	-8.24437	-6.43661	-5.36658	-5.35895	-10.1485	2.73497	-7.41352	-12.8835						351.4	-59.8123	207	11.4444
41.5	-189.479	-172.017	-105.703	-65.4962	-91.5459	-37.1148	-110.226	24.3684	-85.8577	-134.595					41.5	-22.405	-12.9569	-8.22619	-6.52149	-5.24976	-5.34513	-10.1174	2.72044	-7.39697	-12.8378						351.5	-59.736	207.5	11.4473
41.6	-189.418	-174.592	-105.718	-65.4247	-90.5636	-37.1291	-110.474	24.6112	-85.8631	-135.085					41.6	-22.435	-12.9116	-8.18184	-6.48668	-5.47196	-5.41665	-10.1506	2.70882	-7.44181	-12.8594						351.6	-59.7837	208	11.4528
41.7	-189.336	-201.19	-105.722	-65.4962	-90.5016	-37.1195	-114.894	27.1765	-87.7179	-142.071					41.7	-22.3916	-12.7366	-8.33682	-6.48572	-5.37517	-5.33654	-10.1104	2.70322	-7.4072	-12.8136						351.7	-59.6979	208.5	11.4499
41.8	-189.327	-226.1	-105.713	-65.5773	-93.1099	-37.1052	-119.489	29.9012	-89.5875	-149.39					41.8	-22.2424	-12.6546	-8.49751	-6.44138	-5.46672	-5.24213	-10.0908	2.67696	-7.41383	-12.7677						351.8	-59.7026	209	11.4257
41.9	-189.188	-233.563	-105.622	-65.7442	-93.6011	-37.1005	-120.803	30.7676	-90.0356	-151.571					41.9	-22.3211	-12.4653	-8.49	-6.49335	-5.58116	-5.38136	-10.122	2.66603	-7.45601	-12.7881						351.9	-59.6311	209.5	11.441
42	-189.031	-233.496	-105.575	-65.7966	-93.5141	-37.1064	-120.753	30.7475	-90.0056	-151.501					42	-22.4341	-12.3594	-8.5719	-6.4285	-5.45241	-5.36277	-10.1015	2.69005	-7.41147	-12.7916						352	-59.5882	210	11.426
42.1	-188.912	-233.315	-105.651	-65.8729	-93.7155	-37.1052	-120.762	30.7049	-90.057	-151.467					42.1	-22.301	-12.3551	-8.55378	-6.36413	-5.57687	-5.44574	-10.0994	2.66095	-7.4385	-12.7604						352.1	-59.6216	210.5	11.4533
42.2	-188.874	-235.685	-105.57	-65.9206	-93.6297	-37.1148	-121.132	30.993	-90.1392	-152.125					42.2	-22.363	-12.4006	-8.42181	-6.36365	-5.35895	-5.46433	-10.0621	2.68582	-7.37623	-12.7479						352.2	-59.5453	211	11.4425
42.3	-188.807	-239.6	-105.57	-65.6726	-93.8205	-37.11	-121.763	31.4831	-90.2801	-153.246					42.3	-22.4331	-12.43	-8.20044	-6.40466	-5.45861	-5.31032	-10.0395	2.70346	-7.33607	-12.743						352.3	-59.5739	211.5	11.4411
42.4	-188.745	-237.039	-105.551	-65.4247	-93.9301	-37.1005	-121.298	31.1732	-90.1251	-152.472					42.4	-22.4198	-12.4577	-8.36113	-6.40609	-5.39758	-5.2469	-10.0482	2.70588	-7.34231	-12.7541						352.4	-59.5548	212	11.4409
42.5	-188.668	-225.48	-105.489	-65.253	-94.097	-37.1052	-119.349	29.7709	-89.5779	-149.12					42.5	-22.4112	-12.4605	-8.25099	-6.34744	-5.42094	-5.30841	-10.0332	2.70471	-7.32854	-12.738						352.5	-59.6073	212.5	11.4406
42.6	-188.564	-217.417	-105.451	-65.2339	-94.3927	-37.1529	-118.035	28.8087	-89.2264	-146.844					42.6	-22.2295	-12.3585	-8.1952	-6.42469	-5.45718	-5.21781	-9.98048	2.675	-7.30548	-12.6555						352.6	-59.5357	213	11.4284
42.7	-188.583	-221.499	-105.369	-65.2721	-94.3593	-37.1481	-118.705	29.284	-89.4211	-147.989					42.7	-22.3702	-12.2922	-8.3144	-6.37844	-5.49223	-5.26788	-10.0192	2.68914	-7.33009	-12.7084						352.7	-59.6216	213.5	11.4346
42.8	-188.44	-228.085	-105.36	-65.2626	-94.4881	-37.1005	-119.789	30.0554	-89.7339	-149.845					42.8	-22.1613	-12.3384	-8.12891	-6.30453	-5.52203	-5.29029	-9.95759	2.663	-7.29459	-12.6206						352.8	-59.5167	214	11.4113
42.9	-188.459	-237.659	-105.393	-65.4867	-94.798	-37.0862	-121.48	31.2047	-90.2756	-152.685					42.9	-22.2243	-12.1911	-8.04499	-6.32312	-5.56876	-5.31222	-9.94408	2.66563	-7.27845	-12.6097						352.9	-59.5167	214.5	11.4309
43	-188.425	-235.766	-105.436	-65.6011	-95.3464	-37.0766	-121.275	30.9459	-90.3294	-152.221					43	-22.3306	-12.203	-8.25051	-6.42564	-5.59642	-5.33607	-10.0237	2.67005	-7.35367	-12.6938						353	-59.5596	215	11.3994
43.1	-188.339	-237.897	-105.389	-65.6345	-96.3572	-37.0862	-121.784	31.1736	-90.6103	-152.957					43.1	-22.1938	-12.2436	-8.57857	-6.55153	-5.62407	-5.27884	-10.0784	2.63967	-7.43872	-12.7181						353.1	-59.5357	215.5	11.4189
43.2	-188.101	-237.139	-105.474	-65.6679	-96.4145	-37.0957	-121.649	31.0566	-90.5922	-152.705					43.2	-22.0931	-12.2526	-8.32537	-6.42993	-5.55779	-5.34942	-10.0014	2.63457	-7.36681	-12.636						353.2	-59.4833	216	11.4141
43.3	-187.968	-237.993	-105.498	-65.5582	-95.766	-37.0957	-121.646	31.177	-90.4694	-152.823					43.3	-22.1227	-12.2707	-8.46413	-6.54342	-5.5864	-5.32891	-10.0527	2.63126	-7.42146	-12.684						353.3	-59.5453	216.5	11.3955
43.4	-187.872	-236.901	-105.479	-65.2006	-94.9506	-37.1005	-121.251	31.0788	-90.1719	-152.329					43.4	-22.138	-12.2932	-8.52898	-6.38034	-5.53205	-5.27837	-10.0251	2.64643	-7.37872	-12.6716						353.4	-59.4642	217	11.4017
43.5	-187.729	-224.851	-105.417	-65.0289	-94.1209	-37.1005	-119.041	29.6378	-89.4034	-148.679					43.5	-22.2887	-12.2998	-8.46365	-6.32455	-5.59165	-5.30889	-10.0462	2.66831	-7.37789	-12.7145						353.5	-59.4404	217.5	11.4049
43.6	-187.639	-225.562	-105.441	-65.0003	-93.2816	-37.0957	-119.003	29.7412	-89.2619	-148.744					43.6	-22.3473	-12.2616	-8.18232	-6.4018	-5.44955	-5.29744	-9.99	2.68726	-7.30273	-12.6773						353.6	-59.4022	218	11.3907
43.7	-187.529	-222.009	-105.379	-65.0432	-92.5091	-37.0432	-118.252	29.3367	-88.9154	-147.589					43.7	-22.1346	-12.2474	-8.23811	-6.35412	-5.48961	-5.32367	-9.96459	2.65142	-7.31317	-12.616						353.7	-59.3927	218.5	11.4085
43.8	-187.386	-214.513	-105.379	-65.1767	-91.7843	-37.0242	-116.877	28.4696	-88.4076	-145.347					43.8	-22.1685	-12.2059	-8.26052	-6.40419	-5.50773	-5.39233	-9.98986	2.64767	-7.34219	-12.6375						353.8	-59.3736	219	11.3994
43.9	-187.195	-208.643	-105.222	-65.2482	-91.0357	-37.0718	-115.736	27.8064	-87.9296	-143.542					43.9	-22.1611	-12.1682	-8.28246	-6.34553	-5.5392	-5.41379	-9.98505	2.64467	-7.34037	-12.6297						353.9	-59.3307	219.5	11.399
44	-187.119	-204.6	-105.236	-65.2006	-90.392	-37.0575	-114.934	27.3771	-87.557	-142.311					44	-22.1847	-12.2483	-8.3392	-6.29451	-5.55255	-5.45575	-10.0125	2.64852	-7.36399	-12.661						354	-59.2449	220	11.4113
44.1	-186.947	-199.54	-105.169	-65.2053	-89.9628	-37.0766	-113.984	26.8281	-87.1555	-140.812					44.1	-22.1566	-12.3017	-8.50895	-6.39846	-5.46386	-5.40759	-10.0395	2.64532	-7.3942	-12.6848						354.1	-59.2353	220.5	11.3798
44.2	-186.833	-193.465	-105.126	-65.11	-91.8702	-37.0862	-113.248	26.1345	-87.1139	-139.383					44.2	-22.0459	-12.1878	-8.23573	-6.36985	-5.57544	-5.39138	-9.96769	2.62673	-7.34095	-12.5944						354.2	-59.2449	221	11.4011
44.3	-186.728	-187.643	-105.107	-65.0146	-93.4866	-37.0909	-112.512	25.5041	-87.0076	-138.016					44.3	-22.2109	-12.2455	-8.08599	-6.21297	-5.52155	-5.40425	-9.94686	2.66655	-7.28031	-12.6134						354.3	-59.1924	221.5	11.3979
44.4	-186.499	-183.814	-105.007	-64.7476	-92.3422	-37.0718	-111.58	25.1586	-86.4217	-136.739					44.4	-22.1375	-12.2517	-8.42455	-6.43804	-5.59499	-5.38375	-10.0384	2.63479	-7.40363	-12.6732						354.4	-59.2163	222	11.3957
44.5	-186.432	-181.244	-105.026	-64.5711	-90.2918	-37.0575	-110.77	24.9744	-85.7961	-135.745					44.5	-22.1446	-12.2178	-8.11794	-6.25637	-5.37469	-5.40044	-9.91865	2.66131	-7.25734	-12.58						354.5	-59.1829	222.5	11.4039
44.6	-186.37	-179.823	-104.945	-64.5664	-90.8211	-37.0432	-110.595	24.8233	-85.7716	-135.418					44.6	-22.0278	-12.2283	-8.21713	-6.32646	-5.50296	-5.40282	-9.95091	2.63091	-7.32001	-12.5818						354.6	-59.1495	223	11.3997
44.7	-186.27	-180.224	-104.993	-64.6665	-90.9117	-37.0575	-110.687	24.84	-85.847	-135.527					44.7	-22.0879	-12.1558	-8.30487	-6.38988	-5.5845	-5.38136	-9.98405	2.62994	-7.35411	-12.614						354.7	-59.1447	223.5	11.3837
44.8	-186.103	-180.262	-104.936	-64.6236	-90.6733	-37.0862	-110.614	24.8333	-85.7806	-135.447					44.8	-22.0164	-12.1553	-8.03497	-6.27496	-5.42762	-5.37743	-9.88111	2.63923	-7.24189	-12.5203						354.8	-59.1125	224	11.3871
44.9	-185.922	-180.2	-104.902	-64.8191	-90.1488	-37.0909	-110.514	24.8111	-85.7027	-135.325					44.9	-22.1761	-12.1863	-8.28579	-6.27258	-5.52251	-5.3332	-9.96275	2.65637	-7.30639	-12.6191						354.9	-59.0827	224.5	11.4016
45	-185.893	-180.028	-104.778	-64.9908	-89.2523	-37.0671	-110.335	24.8098	-85.5251	-135.145					45	-22.1084	-12.2059	-7.99587	-6.3956	-5.76618	-5.39233	-9.97738	2.63084	-7.34653	-12.6082						355	-59.0732	225	11.3927
45.1	-185.836	-180.224	-104.831	-65.1481	-88.3988	-37.0528	-110.248	24.8384	-85.4099	-135.087					45.1	-22.116	-12.2283	-8.18995	-6.43518	-5.91304	-5.32605	-10.0348	2.62227	-7.41248	-12.657						355.1	-58.9922	225.5	11.3881
45.2	-185.788	-181.812	-104.788	-65.11	-87.7312	-37.0575	-110.381	25.0058	-85.3753	-135.387					45.2	-22.1127	-12.2083	-8.1952	-6.43899	-5.76713	-5.33273	-10.0092	2.62826	-7.38091	-12.6374						355.2	-58.9922	226	11.3798
45.3	-185.717	-183.495	-104.688	-65.0337	-87.1924	-37.0623	-110.531	25.1814	-85.3498	-135.713					45.3	-22.0312	-12.2736	-8.28627	-6.41515	-5.88968	-5.3785	-10.0457	2.60734	-7.43839	-12.6531						355.3	-58.9016	226.5	11.3654
45.4	-185.641	-184.115	-104.678	-64.7237	-86.8729	-37.0289	-110.51	25.2658	-85.244	-135.776					45.4	-22.1184	-12.1992	-8.27769	-6.41086	-5.5063	-5.33988	-9.97539	2.64227	-7.33313	-12.6177						355.4	-58.954	227	11.4016
45.5	-185.54	-183.81	-104.635	-64.5044	-87.488	-37.0575	-110.506	25.2182	-85.2877	-135.724					45.5	-21.9701	-12.1448	-8.30725	-6.37557	-5.45194	-5.29506	-9.92413	2.62471	-7.29942	-12.5488						355.5	-58.8396	227.5	11.3965
45.6	-185.445	-182.408	-104.597	-64.4853	-89.8722	-37.0385	-110.641	25.0078	-85.6332	-135.649					45.6	-21.9224	-12.2312	-8.11317	-6.31025	-5.50868	-5.255	-9.89012	2.62622	-7.26389	-12.5163						355.6	-58.8252	228	11.3814
45.7	-185.316	-179.852	-104.597	-64.5998	-90.392	-37.0289	-110.298	24.7325	-85.5651	-135.03					45.7	-22.0192	-12.112	-8.18757	-6.37128	-5.4486	-5.28314	-9.90363	2.63491	-7.26872	-12.5385						355.7	-58.7776	228.5	11.3724
45.8	-185.183	-179.203	-104.516	-64.6903	-88.9042	-36.9956	-109.915	24.6977	-85.2177	-134.613					45.8	-22.0755	-12.3208	-8.3783	-6.24206	-5.43954	-5.27026	-9.95441	2.65274	-7.30167	-12.6072						355.8	-58.7966	229	11.3583
45.9	-185.035	-179.737	-104.502	-64.8906	-89.9056	-36.9956	-110.178	24.6927	-85.4849	-134.87					45.9	-22.1089	-12.2855	-8.33491	-6.40705	-5.39138	-5.24833	-9.96268	2.65418	-7.3085	-12.6169						355.9	-58.7299	229.5	11.354
46	-185.145	-180.023	-104.468	-65.253	-90.9785	-37.0051	-110.479	24.679	-85.7998	-135.158					46	-22.1404	-12.3594	-8.47987	-6.22823	-5.42523	-5.3518	-9.99748	2.65849	-7.339	-12.656						356	-58.7633	230	11.367
46.1	-185.211	-180.023	-104.406	-65.4962	-91.9655	-37.0194	-110.687	24.6445	-86.0426	-135.331					46.1	-22.0226	-12.4743	-8.36161	-6.19533	-5.23736	-5.24642	-9.92294	2.66501	-7.25793	-12.5879						356.1	-58.6441	230.5	11.3488
46.2	-185.278	-180.438	-104.34	-65.644	-93.9301	-36.9622	-111.099	24.6396	-86.4591	-135.738					46.2	-21.982	-12.5297	-8.30058	-6.26924	-5.35323	-5.35514	-9.96498	2.64534	-7.31964	-12.6103						356.2	-58.6298	231	11.35
46.3	-185.307	-180.114	-104.268	-65.6488	-94.4308	-36.9336	-111.117	24.6039	-86.5131	-135.721					46.3	-22.0836	-12.5425	-8.18947	-6.32598	-5.43668	-5.19397	-9.96204	2.66563	-7.29641	-12.6277						356.3	-58.6202	231.5	11.3356
46.4	-185.121	-179.089	-104.139	-65.5773	-94.4594	-36.9669	-110.892	24.4913	-86.4008	-135.383					46.4	-22.1055	-12.7023	-8.00541	-6.30178	-5.44657	-5.31651	-9.97968	2.67188	-7.3078	-12.6516						356.4	-58.625	232	11.3634
46.5	-184.925	-177.153	-104.134	-65.3436	-93.6821	-36.9669	-110.368	24.325	-86.0425	-134.693					46.5	-22.085	-12.8835	-8.09029	-6.33075	-5.46195	-5.33273	-10.0307	2.66986	-7.36084	-12.7006						356.5	-58.6059	232.5	11.3529
46.6	-184.792	-176.638	-104.249	-65.1672	-93.5343	-36.9538	-110.222	24.279	-85.9434	-134.501					46.6	-22.0951	-13.006	-8.18995	-6.34258	-5.53443	-5.33654	-10.0841	2.6685	-7.4156	-12.7526						356.6	-58.5916	233	11.3436
46.7	-184.649	-176.328	-104.297	-65.0814	-93.7108	-36.9336	-110.166	24.239	-85.9275	-134.406					46.7	-21.9396	-13.1448	-8.18947	-6.37128	-5.54158	-5.36944	-10.0927	2.64674	-7.44595	-12.7394						356.7	-58.563	233.5	11.3222
46.8	-184.582	-176.39	-104.454	-65.1863	-93.501	-36.9479	-110.177	24.2334	-85.9434	-134.41					46.8	-22.1108	-13.1085	-8.21224	-6.36652	-5.49294	-5.23498	-10.0877	2.68145	-7.40622	-12.7691						356.8	-58.5725	234	11.3305
46.9	-184.592	-177.115	-104.511	-65.1863	-93.5534	-36.9622	-110.32	24.2975	-86.0224	-134.617					46.9	-21.9186	-13.0818	-8.16563	-6.29022	-5.43	-5.30555	-10.032	2.65578	-7.3762	-12.6878						356.9	-58.6202	234.5	11.3185
47	-184.439	-177.878	-104.554	-65.3293	-94.3545	-36.9336	-110.581	24.3277	-86.2536	-134.909					47	-21.8972	-12.9602	-8.30391	-6.35984	-5.41141	-5.14438	-10.0128	2.65245	-7.36038	-12.6653						357	-58.5916	235	11.3169
47.1	-184.334	-178.855	-104.497	-65.5439	-93.8682	-36.9479	-110.674	24.4045	-86.2699	-135.079					47.1	-21.9793	-12.8019	-8.12796	-6.41754	-5.49914	-5.20398	-10.005	2.65174	-7.35323	-12.6567						357.1	-58.5821	235.5	11.309
47.2	-184.201	-179.752	-104.449	-65.6536	-93.005	-36.9431	-110.667	24.4894	-86.1778	-135.157					47.2	-22.0264	-12.8091	-8.40691	-6.34363	-5.57353	-5.11958	-10.0465	2.65726	-7.38926	-12.7038						357.2	-58.5749	236	11.2979
47.3	-184.057	-177.978	-104.435	-65.5773	-93.3961	-36.9479	-110.399	24.3044	-86.0941	-134.703					47.3	-22.075	-12.7638	-8.42789	-6.31025	-5.52251	-5.23545	-10.0558	2.65995	-7.39586	-12.7158						357.3	-58.563	236.5	11.3024
47.4	-183.914	-204.428	-104.43	-65.4295	-93.4199	-36.9526	-114.762	27.0014	-87.761	-141.764					47.4	-21.9844	-12.6136	-8.2033	-6.40609	-5.45098	-5.28028	-9.98977	2.64304	-7.34673	-12.6328						357.4	-58.563	237	11.2801
47.5	-183.829	-223.835	-104.497	-65.2339	-93.6917	-36.9479	-118.006	29.2469	-88.7588	-147.253					47.5	-21.9615	-12.6312	-8.13511	-6.28211	-5.30364	-5.24594	-9.9266	2.65786	-7.26873	-12.5845						357.5	-58.5296	237.5	11.2833
47.6	-183.719	-227.803	-104.468	-64.9908	-96.0044	-36.9526	-118.99	29.6734	-89.3162	-148.663					47.6	-21.962	-12.501	-8.20235	-6.336	-5.12006	-5.27312	-9.8991	2.65893	-7.24017	-12.558						357.6	-58.5058	238	11.2702
47.7	-183.686	-226.787	-104.502	-64.924	-97.7592	-36.9622	-119.103	29.5059	-89.5973	-148.609					47.7	-22.035	-12.4414	-8.26624	-6.23348	-5.43	-5.27217	-9.94638	2.65339	-7.293	-12.5998						357.7	-58.4915	238.5	11.2684
47.8	-183.423	-221.423	-104.459	-64.9192	-96.3477	-36.9288	-117.917	28.8783	-89.0384	-146.795					47.8	-21.9987	-12.4362	-8.37639	-6.29451	-5.50391	-5.32605	-9.9893	2.63522	-7.35408	-12.6245						357.8	-58.5249	239	11.2812
47.9	-183.342	-219.038	-104.463	-64.9383	-93.9683	-36.9145	-117.111	28.6501	-88.4608	-145.761					47.9	-22.004	-12.276	-8.29056	-6.25494	-5.5206	-5.33082	-9.94614	2.63358	-7.31257	-12.5797						357.9	-58.5249	239.5	11.2568
48	-183.371	-223.883	-104.335	-64.9764	-91.7366	-36.905	-117.534	29.296	-88.2384	-146.83					48	-21.994	-12.2135	-8.16468	-6.13763	-5.51369	-5.34369	-9.89453	2.63807	-7.25646	-12.5326						358	-58.4819	240	11.2532
48.1	-183.28	-235.852	-104.244	-65.2244	-92.1801	-36.8907	-119.612	30.7435	-88.8684	-150.355					48.1	-21.9887	-12.0652	-8.06263	-6.25923	-5.5063	-5.3704	-9.87542	2.62853	-7.24689	-12.5039						358.1	-58.4581	240.5	11.2701
48.2	-183.228	-243.5	-104.263	-65.5344	-91.6079	-36.8907	-120.837	31.714	-89.1234	-152.551					48.2	-21.9055	-11.9727	-8.07837	-6.34077	-5.52394	-5.32748	-9.85813	2.61063	-7.2475	-12.4688						358.2	-58.377	241	11.2721
48.3	-183.113	-247.839	-104.235	-65.7585	-90.8927	-36.8954	-121.456	32.2789	-89.1768	-153.735					48.3	-21.8337	-11.8111	-8.12748	-6.24206	-5.48913	-5.35323	-9.80945	2.59916	-7.21029	-12.4086						358.3	-58.3961	241.5	11.2545
48.4	-183.028	-240.587	-104.249	-65.8062	-89.9533	-36.8954	-120.086	31.3623	-88.724	-151.449					48.4	-21.8056	-11.9098	-7.9644	-6.44615	-5.45527	-5.3971	-9.82972	2.5914	-7.23832	-12.4211						358.4	-58.3603	242	11.257
48.5	-182.989	-240.105	-104.201	-65.706	-90.7544	-36.9145	-120.112	31.2777	-88.8341	-151.389					48.5	-21.9882	-11.8602	-8.06215	-6.28498	-5.51559	-5.37946	-9.84843	2.62079	-7.22764	-12.4692						358.5	-58.3246	242.5	11.2587
48.6	-182.951	-239.833	-104.206	-65.3865	-90.9546	-36.905	-120.039	31.2535	-88.786	-151.293					48.6	-21.9477	-11.9651	-8.20521	-6.3031	-5.52203	-5.35883	-9.88366	2.61412	-7.26954	-12.4978						358.6	-58.2823	243	11.2709
48.7	-182.98	-238.541	-104.201	-65.0814	-89.7101	-36.8799	-119.566	31.1499	-88.4157	-150.715					48.7	-21.8352	-11.8983	-8.26052	-6.23157	-5.59594	-5.34513	-9.86111	2.5939	-7.26721	-12.455						358.7	-58.2244	243.5	11.2428
48.8	-182.946	-232.151	-104.096	-64.986	-89.2714	-36.8477	-118.383	30.3658	-88.0174	-148.749					48.8	-21.8371	-11.9231	-8.19901	-6.28736	-5.51345	-5.35165	-9.85194	2.59774	-7.25421	-12.4497						358.8	-58.2197	244	11.246
48.9	-182.832	-220.273	-104.082	-64.9478	-90.3681	-36.8525	-116.559	28.8717	-87.6876	-145.431					48.9	-21.9272	-11.8511	-8.09219	-6.10807	-5.32081	-5.34942	-9.7748	2.63116	-7.14364	-12.406						358.9	-58.11	244.5	11.2339
49	-182.846	-217.298	-103.996	-64.8811	-90.411	-36.8573	-116.048	28.5221	-87.5262	-144.57					49	-21.8881	-11.8196	-8.23811	-6.23395	-5.37183	-5.35323	-9.81748	2.61239	-7.20508	-12.4299						359	-58.1434	245	11.2602
49.1	-182.899	-213.893	-103.944	-64.9908	-89.9437	-36.8764	-115.424	28.1326	-87.2918	-143.557					49.1	-21.9553	-11.7109	-8.28722	-6.39417	-5.42428	-5.358	-9.85499	2.60865	-7.24634	-12.4636						359.1	-58.0814	245.5	11.2443
49.2	-182.889	-209.158	-103.996	-65.2387	-89.8531	-36.8811	-114.669	27.5719	-87.0976	-142.241					49.2	-21.9162	-11.6637	-8.3988	-6.31597	-5.52823	-5.27908	-9.85034	2.6016	-7.24874	-12.4519						359.2	-58.0099	246	11.2282
49.3	-182.698	-204.085	-103.977	-65.5105	-90.0486	-36.868	-113.865	26.9625	-86.9021	-140.827					49.3	-21.8147	-11.6718	-7.90194	-6.23014	-5.43715	-5.21209	-9.7113	2.6092	-7.1021	-12.3205						359.3	-57.9956	246.5	11.2365
49.4	-182.641	-199.173	-103.963	-65.6822	-89.4288	-36.8668	-112.959	26.4249	-86.5343	-139.384					49.4	-21.8404	-11.6475	-8.1251	-6.3298	-5.5063	-5.19301	-9.77369	2.60057	-7.17312	-12.3743						359.4	-57.9717	247	11.2394
49.5	-182.584	-195.335	-103.929	-65.8491	-88.2653	-36.8477	-112.135	26.0339	-86.1011	-138.169					49.5	-21.9239	-11.7925	-8.00303	-6.16148	-5.47959	-5.3189	-9.77989	2.62151	-7.15838	-12.4014						359.5	-57.8764	247.5	11.241
49.6	-182.594	-190.905	-103.91	-65.8634	-89.7673	-36.8239	-111.644	25.5267	-86.1171	-137.171					49.6	-21.9758	-11.6857	-8.20521	-6.36938	-5.51631	-5.19206	-9.82407	2.61852	-7.20556	-12.4426						359.6	-57.8525	248	11.2127
49.7	-182.66	-185.803	-103.834	-65.6345	-90.2537	-36.8477	-110.839	25.0126	-85.8263	-135.851					49.7	-21.9129	-11.8497	-8.05882	-6.21822	-5.44097	-5.29696	-9.79626	2.62083	-7.17543	-12.4171						359.7	-57.8287	248.5	11.2175
49.8	-182.703	-182.04	-103.658	-65.315	-90.1917	-36.8239	-110.122	24.6709	-85.4511	-134.793					49.8	-21.8099	-11.7586	-8.02734	-6.32217	-5.49151	-5.15248	-9.76033	2.60426	-7.15608	-12.3646						359.8	-57.781	249	11.226
49.9	-182.789	-179.28	-103.686	-65.1529	-89.7912	-36.8525	-109.592	24.4315	-85.1604	-134.023					49.9	-22.0078	-11.7362	-8.07169	-6.35126	-5.5969	-5.25882	-9.83711	2.62005	-7.21706	-12.4572						359.9	-57.7762	249.5	11.2057
50	-182.861	-177.21	-103.677	-65.11	-90.2012	-36.862	-109.32	24.2345	-85.0856	-133.555					50	-21.9453	-11.6971	-8.51086	-6.30643	-5.34417	-5.21781	-9.83695	2.61927	-7.21768	-12.4562						360	-57.6904	250	11.2124
50.1	-183.032	-175.794	-103.662	-65.0528	-89.691	-36.8477	-109.013	24.1391	-84.8743	-133.152					50.1	-21.8452	-11.6194	-8.28103	-6.38893	-5.43239	-5.24356	-9.80174	2.596	-7.20574	-12.3977						360.1	-57.6856	250.5	11.2284
50.2	-182.975	-174.778	-103.691	-65.067	-88.1651	-36.8287	-108.584	24.0826	-84.5016	-132.667					50.2	-21.6583	-11.6504	-8.04403	-6.3236	-5.44955	-5.25977	-9.73093	2.57373	-7.1572	-12.3047						360.2	-57.6367	251	11.2166
50.3	-182.842	-173.929	-103.653	-65.2721	-89.0997	-36.8144	-108.602	23.9548	-84.6469	-132.556					50.3	-21.6401	-11.544	-7.93627	-6.27067	-5.44955	-5.24261	-9.68055	2.57404	-7.1065	-12.2546						360.3	-57.6093	251.5	11.214
50.4	-182.737	-172.661	-103.662	-65.3675	-89.9294	-36.8334	-108.532	23.7995	-84.7322	-132.331					50.4	-21.6549	-11.6504	-8.15943	-6.35316	-5.48627	-5.24392	-9.75801	2.56834	-7.18967	-12.3263						360.4	-57.5616	252	11.2269
50.5	-182.651	-171.169	-103.596	-65.4151	-90.0725	-36.8191	-108.287	23.6527	-84.6343	-131.94					50.5	-21.8728	-11.7085	-8.0364	-6.20391	-5.47816	-5.23974	-9.7566	2.61343	-7.14316	-12.37						360.5	-57.6713	252.5	11.2008
50.6	-182.579	-169.581	-103.591	-65.4628	-89.505	-36.8191	-107.923	23.5173	-84.4057	-131.44					50.6	-21.9086	-11.6566	-8.13035	-6.3031	-5.40902	-5.23355	-9.77353	2.6154	-7.15813	-12.3889						360.6	-57.5283	253	11.2199
50.7	-182.56	-168.503	-103.543	-65.3055	-89.3811	-36.8287	-107.687	23.4336	-84.2534	-131.12					50.7	-21.7679	-11.8096	-8.27578	-6.30071	-5.49581	-5.25441	-9.81738	2.5886	-7.22878	-12.406						360.7	-57.5712	253.5	11.1836
50.8	-182.374	-167.502	-103.524	-65.0861	-89.505	-36.8334	-107.471	23.3371	-84.1336	-130.808					50.8	-21.7045	-11.7739	-8.03211	-6.26352	-5.42428	-5.27074	-9.74484	2.58772	-7.15712	-12.3326						360.8	-57.6665	254	11.1829
50.9	-182.355	-166.896	-103.481	-64.7857	-88.6277	-36.843	-107.165	23.3236	-83.8412	-130.488					50.9	-21.7326	-11.7829	-8.3969	-6.25732	-5.52823	-5.2736	-9.82861	2.57922	-7.24939	-12.4078						360.9	-57.6904	254.5	11.1827
51	-182.241	-166.824	-103.448	-64.6999	-88.3082	-36.8239	-107.057	23.321	-83.7365	-130.379					51	-21.7241	-11.7567	-8.00732	-6.30226	-5.36325	-5.22162	-9.7292	2.59536	-7.13385	-12.3246						361	-57.6189	255	11.1935
51.1	-182.155	-166.133	-103.438	-64.6188	-90.8831	-36.8096	-107.34	23.1945	-84.1451	-130.534					51.1	-21.7532	-11.6966	-8.05023	-6.33647	-5.20684	-5.23688	-9.71336	2.60389	-7.10948	-12.3173						361.1	-57.6141	255.5	11.1782
51.2	-181.864	-165.222	-103.372	-64.7142	-92.3184	-36.8132	-107.384	23.0482	-84.3357	-130.432					51.2	-21.708	-11.709	-8.12271	-6.35173	-5.24022	-5.24308	-9.72912	2.59278	-7.13634	-12.3219						361.2	-57.657	256	11.1811
51.3	-181.659	-165.198	-103.352	-64.6617	-91.9512	-36.8096	-107.272	23.0359	-84.2362	-130.308					51.3	-21.6521	-11.7419	-8.0488	-6.2994	-5.26168	-5.26692	-9.7118	2.58626	-7.12554	-12.2981						361.3	-57.6141	256.5	11.1785
51.4	-181.573	-165.156	-103.381	-64.7285	-92.7535	-36.8096	-107.4	23.0014	-84.3989	-130.402					51.4	-21.7026	-11.7987	-8.24479	-6.21107	-5.38995	-5.2469	-9.76566	2.58932	-7.17634	-12.355						361.4	-57.5759	257	11.1645
51.5	-181.497	-165.442	-103.333	-64.9335	-93.4294	-36.8048	-107.573	22.9912	-84.5821	-130.564					51.5	-21.623	-11.7634	-7.93198	-6.29833	-5.53491	-5.29005	-9.74027	2.56839	-7.17189	-12.3087						361.5	-57.5664	257.5	11.1636
51.6	-181.306	-166.104	-103.281	-65.1052	-93.315	-36.7858	-107.65	23.0207	-84.6289	-130.67					51.6	-21.8538	-11.8049	-8.158	-6.27639	-5.48722	-5.32462	-9.81748	2.60162	-7.21586	-12.4191						361.6	-57.5807	258	11.1691
51.7	-181.263	-167.463	-103.262	-65.1624	-93.5772	-36.7667	-107.916	23.1251	-84.7907	-131.041					51.7	-21.7927	-11.6861	-7.93579	-6.22919	-5.51583	-5.32176	-9.7469	2.59487	-7.15203	-12.3418						361.7	-57.5473	258.5	11.1672
51.8	-181.082	-168.212	-103.2	-65.1672	-93.2244	-36.7619	-107.941	23.1785	-84.7627	-131.12					51.8	-21.8046	-11.7453	-8.3249	-6.28498	-5.56256	-5.31783	-9.84003	2.58498	-7.25505	-12.425						361.8	-57.4758	259	11.1517
51.9	-181.03	-168.465	-103.19	-64.9574	-92.595	-36.7619	-107.833	23.2215	-84.6117	-131.055					51.9	-21.8709	-11.7648	-8.25337	-6.18055	-5.61406	-5.30841	-9.83202	2.59968	-7.23234	-12.4317						361.9	-57.4949	259.5	11.1503
52	-180.834	-169.728	-103.114	-64.7047	-91.8797	-36.7381	-107.833	23.3463	-84.4868	-131.179					52	-21.891	-11.915	-8.25528	-6.16624	-5.52668	-5.31651	-9.84511	2.61155	-7.23357	-12.4567						362	-57.4377	260	11.1557
52.1	-180.729	-171.021	-103	-64.533	-91.1358	-36.7619	-107.863	23.4767	-84.3867	-131.34					52.1	-21.7713	-12.0495	-8.09196	-6.34601	-5.45384	-5.32605	-9.83977	2.5956	-7.24416	-12.4354						362.1	-57.5044	260.5	11.1438
52.2	-180.629	-171.893	-103	-64.4758	-90.4206	-36.7333	-107.859	23.5687	-84.2899	-131.427					52.2	-21.7374	-12.0271	-7.97489	-6.40228	-5.47626	-5.37755	-9.83258	2.58575	-7.24682	-12.4183						362.2	-57.4043	261	11.1588
52.3	-180.6	-172.28	-103.09	-64.5425	-89.7149	-36.7428	-107.828	23.6129	-84.2155	-131.441					52.3	-21.6559	-12.0599	-7.88429	-6.30453	-5.44574	-5.29458	-9.77415	2.58722	-7.18692	-12.3614						362.3	-57.4091	261.5	11.1486
52.4	-180.6	-172.437	-103.176	-64.6761	-89.0044	-36.7094	-107.767	23.6404	-84.1268	-131.408					52.4	-21.6516	-12.0981	-8.09315	-6.3627	-5.47339	-5.33034	-9.83488	2.57656	-7.25832	-12.4114						362.4	-57.3327	262	11.1364
52.5	-180.5	-172.775	-103.276	-64.8143	-88.2748	-36.7142	-107.726	23.6712	-84.0547	-131.397					52.5	-21.7017	-12.0647	-8.23573	-6.46904	-5.46958	-5.29124	-9.872	2.57792	-7.29407	-12.4499						362.5	-57.3709	262.5	11.1196
52.6	-180.433	-171.912	-103.319	-64.9097	-87.6549	-36.719	-107.491	23.5962	-83.8952	-131.088					52.6	-21.6921	-12.1074	-8.0035	-6.34994	-5.46243	-5.30459	-9.82	2.58778	-7.23222	-12.4078						362.6	-57.3327	263	11.1298
52.7	-180.414	-170.263	-103.333	-64.9717	-87.1209	-36.7285	-107.139	23.4555	-83.6831	-130.594					52.7	-21.7276	-12.1067	-8.22142	-6.26352	-5.38327	-5.28183	-9.83073	2.5981	-7.23263	-12.4288						362.7	-57.3184	263.5	11.1232
52.8	-180.391	-169.624	-103.233	-64.7857	-86.7013	-36.7476	-106.914	23.4176	-83.4961	-130.331					52.8	-21.7632	-12.127	-8.28675	-6.30453	-5.41617	-5.25882	-9.85941	2.60038	-7.25903	-12.4598						362.8	-57.2851	264	11.1304
52.9	-180.371	-168.961	-103.238	-64.4901	-86.4056	-36.7285	-106.699	23.3848	-83.3143	-130.084					52.9	-21.7536	-12.1491	-8.11174	-6.2907	-5.32605	-5.27265	-9.81732	2.60822	-7.2091	-12.4255						362.9	-57.2517	264.5	11.1368
53	-180.505	-168.369	-103.197	-64.3756	-86.2483	-36.7094	-106.568	23.3601	-83.2075	-129.928					53	-21.6907	-12.1448	-8.16945	-6.29308	-5.43143	-5.26359	-9.83218	2.59166	-7.24052	-12.4238						363	-57.2135	265	11.1358
53.1	-180.572	-167.95	-103.147	-64.3232	-86.1624	-36.7094	-106.477	23.3361	-83.1413	-129.813					53.1	-21.7264	-12.0471	-8.0283	-6.19104	-5.54063	-5.24165	-9.79586	2.59727	-7.19859	-12.3931						363.1	-57.1706	265.5	11.1109
53.2	-180.691	-168.05	-103.171	-64.4043	-86.0623	-36.719	-106.516	23.3545	-83.1618	-129.871					53.2	-21.6536	-11.8597	-7.95582	-6.32551	-5.49628	-5.28361	-9.76242	2.5764	-7.18602	-12.3388						363.2	-57.1277	266	11.1208
53.3	-180.667	-167.843	-103.248	-64.6236	-85.924	-36.7083	-106.502	23.3253	-83.1768	-129.828					53.3	-21.5977	-11.7934	-8.08075	-6.25875	-5.47149	-5.21638	-9.73642	2.57149	-7.16492	-12.3079						363.3	-57.0753	266.5	11.1258
53.4	-180.457	-167.702	-103.19	-64.8	-85.6761	-36.7047	-106.422	23.2882	-83.1335	-129.71					53.4	-21.5996	-11.5808	-8.11937	-6.18722	-5.47983	-5.2469	-9.70228	2.56655	-7.13573	-12.2688						363.4	-57.0514	267	11.1284
53.5	-180.166	-167.668	-103.114	-65.048	-85.3184	-36.6999	-106.336	23.2512	-83.0846	-129.587					53.5	-21.5262	-11.6351	-8.00922	-6.13096	-5.48198	-5.25643	-9.67331	2.56081	-7.1125	-12.2341						363.5	-57.0371	267.5	11.1062
53.6	-180.071	-167.926	-103.023	-65.3293	-84.9751	-36.6951	-106.337	23.2586	-83.0781	-129.595					53.6	-21.6645	-11.5788	-7.90766	-6.09424	-5.46958	-5.30078	-9.66926	2.58287	-7.08639	-12.2521						363.6	-56.9608	268	11.1077
53.7	-180.042	-168.083	-102.933	-65.4151	-84.6938	-36.6904	-106.31	23.274	-83.0357	-129.584					53.7	-21.788	-11.5927	-7.95272	-6.23014	-5.53061	-5.24261	-9.72279	2.59514	-7.12764	-12.3179						363.7	-56.9179	268.5	11.0986
53.8	-180.076	-168.589	-102.99	-65.4008	-84.4601	-36.6856	-106.367	23.3307	-83.0362	-129.698					53.8	-21.643	-11.6203	-7.92959	-6.14002	-5.35419	-5.29267	-9.6633	2.58478	-7.07852	-12.2481						363.8	-56.8655	269	11.0832
53.9	-180.095	-170.396	-102.914	-65.2387	-84.3504	-36.6904	-106.614	23.5076	-83.1065	-130.122					53.9	-21.7064	-11.6871	-7.9644	-6.2516	-5.44145	-5.27408	-9.72084	2.58668	-7.13416	-12.3075						363.9	-56.8082	269.5	11.0839
54	-180.081	-170.978	-102.933	-65.0003	-84.3314	-36.6749	-106.666	23.5749	-83.0914	-130.241					54	-21.6597	-11.7381	-7.9954	-6.18198	-5.42047	-5.24261	-9.70638	2.5862	-7.12018	-12.2926						364	-56.813	270	11.0769
54.1	-180.143	-170.348	-102.909	-64.8906	-84.3838	-36.6618	-106.556	23.5305	-83.0255	-130.087					54.1	-21.5314	-11.709	-8.07932	-6.37367	-5.52155	-5.30984	-9.75414	2.54575	-7.20839	-12.2999						364.1	-56.7987	270.5	11.0753
54.2	-180.114	-170.325	-102.88	-64.7953	-84.3791	-36.6618	-106.526	23.5313	-82.9945	-130.057					54.2	-21.6192	-11.6776	-8.25766	-6.30739	-5.50487	-5.20303	-9.76161	2.56493	-7.19668	-12.3265						364.2	-56.8082	271	11.0758
54.3	-180.062	-170.782	-102.904	-64.8668	-84.3028	-36.6689	-106.598	23.5647	-83.0331	-130.162					54.3	-21.6707	-11.5612	-8.26863	-6.18436	-5.60548	-5.32891	-9.76987	2.56263	-7.20725	-12.3325						364.3	-56.7319	271.5	11.0703
54.4	-179.847	-170.968	-102.847	-64.9192	-84.1025	-36.6761	-106.56	23.5621	-82.9979	-130.122					54.4	-21.6711	-11.5259	-8.23179	-6.23586	-5.49485	-5.22401	-9.73059	2.57235	-7.15824	-12.3029						364.4	-56.7606	272	11.0698
54.5	-179.775	-171.498	-102.756	-65.11	-83.8688	-36.6761	-106.614	23.5999	-83.0142	-130.214					54.5	-21.6975	-11.5798	-8.17183	-6.13811	-5.54158	-5.30078	-9.73826	2.57638	-7.16188	-12.3146						364.5	-56.7081	272.5	11.0749
54.6	-179.728	-172.442	-102.742	-65.2244	-83.6495	-36.6618	-106.741	23.6837	-83.0575	-130.425					54.6	-21.7222	-11.5259	-8.22905	-6.25684	-5.56018	-5.17871	-9.74548	2.57846	-7.16702	-12.3239						364.6	-56.8321	273	11.0867
54.7	-179.723	-174.134	-102.704	-65.1958	-83.4778	-36.657	-106.982	23.8489	-83.1331	-130.831					54.7	-21.726	-11.5765	-8.2188	-6.38225	-5.53026	-5.21972	-9.77558	2.57405	-7.20153	-12.3496						364.7	-56.7749	273.5	11.0793
54.8	-179.761	-174.726	-102.632	-65.1767	-85.0466	-36.6618	-107.334	23.8593	-83.4748	-131.193					54.8	-21.5429	-11.4582	-8.1608	-6.27544	-5.50296	-5.25023	-9.69842	2.54858	-7.14984	-12.247						364.8	-56.9513	274	11.0636
54.9	-179.709	-173.71	-102.647	-64.9908	-88.3893	-36.6677	-107.686	23.6718	-84.0137	-131.357					54.9	-21.694	-11.4119	-8.11937	-6.20773	-5.51631	-5.27932	-9.70478	2.57247	-7.13232	-12.2773						364.9	-56.8273	274.5	11.0698
55	-179.637	-173.457	-102.642	-64.5807	-88.6706	-36.6761	-107.611	23.6575	-83.9531	-131.268					55	-21.5543	-11.4835	-8.07598	-6.26209	-5.46624	-5.24642	-9.68142	2.55551	-7.12591	-12.2369						365	-56.7319	275	11.0552
55.1	-179.518	-173.743	-102.623	-64.5807	-89.5468	-36.6761	-107.781	23.6492	-84.1321	-131.43					55.1	-21.6525	-11.4849	-8.08313	-6.2535	-5.54683	-5.25453	-9.71257	2.56614	-7.14643	-12.2787						365.1	-56.7844	275.5	11.055
55.2	-179.48	-174.168	-102.594	-64.719	-90.4063	-36.6665	-108.006	23.6559	-84.3497	-131.661					55.2	-21.6153	-11.4515	-8.17612	-6.19152	-5.44526	-5.24141	-9.68686	2.56681	-7.12005	-12.2537						365.2	-56.7701	276	11.0665
55.3	-179.384	-174.931	-102.553	-64.7905	-90.721	-36.6475	-108.171	23.7078	-84.4633	-131.879					55.3	-21.6177	-11.484	-8.13035	-6.18389	-5.44049	-5.22973	-9.68102	2.57012	-7.1109	-12.2511						365.3	-56.7653	276.5	11.0487
55.4	-179.184	-175.045	-102.499	-65.0861	-90.6113	-36.6379	-108.177	23.6846	-84.4927	-131.862					55.4	-21.6368	-11.3852	-8.15955	-6.27639	-5.37195	-5.23498	-9.67749	2.56961	-7.10788	-12.2471						365.4	-56.7606	277	11.059
55.5	-179.094	-183.991	-102.494	-65.191	-90.9165	-36.6522	-109.723	24.5332	-85.1898	-134.256					55.5	-21.5977	-11.3933	-8.17612	-6.16148	-5.30746	-5.20923	-9.64089	2.57363	-7.06726	-12.2145						365.5	-56.6557	277.5	11.0588
55.6	-178.993	-215.791	-102.437	-65.4056	-91.2217	-36.6665	-115.086	28.0315	-87.0544	-143.117					55.6	-21.6373	-11.3285	-8.15562	-6.25732	-5.29458	-5.17394	-9.64121	2.57721	-7.064	-12.2184						365.6	-56.6604	278	11.0555
55.7	-178.951	-226.53	-102.394	-65.6059	-91.3266	-36.6761	-116.914	29.3259	-87.5878	-146.24					55.7	-21.5348	-11.4019	-8.14131	-6.19342	-5.27014	-5.20398	-9.62426	2.56572	-7.05854	-12.19						365.7	-56.6223	278.5	11.0493
55.8	-178.927	-231.102	-102.404	-65.5534	-91.1787	-36.6808	-117.641	29.9051	-87.7358	-147.546					55.8	-21.4799	-11.3438	-8.11651	-6.23491	-5.21113	-5.15105	-9.58955	2.56094	-7.02861	-12.1505						365.8	-56.6795	279	11.0436
55.9	-178.984	-236.157	-102.38	-65.4008	-91.4076	-36.6713	-118.5	30.5564	-87.9437	-149.056					55.9	-21.551	-11.4	-8.17469	-6.28211	-5.2674	-5.15248	-9.63795	2.56677	-7.07118	-12.2047						365.9	-56.5984	279.5	11.0438
56	-179.07	-241.965	-102.408	-65.1481	-91.5316	-36.6713	-119.466	31.3237	-88.1419	-150.789					56	-21.5629	-11.3089	-8.055	-6.24254	-5.23879	-5.18109	-9.59821	2.57059	-7.02762	-12.1688						366	-56.6652	280	11.0376
56.1	-179.198	-235.527	-102.38	-64.9145	-91.7986	-36.657	-118.413	30.508	-87.9046	-148.921					56.1	-21.5514	-11.3981	-7.93865	-6.14526	-5.52918	-5.23545	-9.63302	2.55852	-7.0745	-12.1915						366.1	-56.5221	280.5	11.0276
56.2	-179.284	-228.656	-102.342	-64.8906	-92.161	-36.6475	-117.33	29.6364	-87.6938	-146.967					56.2	-21.5514	-11.4186	-7.95725	-6.13382	-5.62837	-5.16393	-9.64224	2.55799	-7.08425	-12.2002						366.2	-56.5126	281	11.0251
56.3	-179.456	-227.974	-102.251	-64.8334	-93.4056	-36.6641	-117.431	29.5321	-87.8986	-146.963					56.3	-21.5491	-11.3519	-8.1437	-6.15671	-5.67653	-5.13484	-9.66879	2.55035	-7.11843	-12.2191						366.3	-56.5174	281.5	11.0215
56.4	-179.294	-235.079	-102.294	-64.9574	-93.6345	-36.6761	-118.656	30.4025	-88.2533	-149.058					56.4	-21.601	-11.3833	-7.99873	-6.23682	-5.53205	-5.23736	-9.66489	2.56018	-7.10471	-12.2251						366.4	-56.4744	282	11.0179
56.5	-179.041	-242.341	-102.222	-65.1529	-90.988	-36.6761	-119.404	31.39	-88.0136	-150.794					56.5	-21.5133	-11.4453	-8.28246	-6.33409	-5.52632	-5.17251	-9.71234	2.54202	-7.17032	-12.2544						366.5	-56.3982	282.5	11.0085
56.6	-178.927	-229.09	-102.156	-65.2435	-88.9424	-36.6713	-116.838	29.7422	-87.096	-146.58					56.6	-21.6349	-11.4129	-8.06883	-6.31454	-5.58974	-5.10242	-9.68722	2.56599	-7.12123	-12.2532						366.6	-56.3839	283	11.0143
56.7	-178.912	-217.474	-102.141	-65.3102	-87.8075	-36.6427	-114.715	28.3426	-86.3722	-143.057					56.7	-21.4852	-11.4611	-8.19233	-6.3174	-5.44502	-5.23164	-9.68877	2.5415	-7.14727	-12.2303						366.7	-56.3552	283.5	11.0159
56.8	-178.869	-216.792	-102.179	-65.172	-86.8491	-36.6379	-114.417	28.2956	-86.1211	-142.712					56.8	-21.5457	-11.4172	-8.34206	-6.30548	-5.28981	-5.20446	-9.68412	2.55796	-7.12616	-12.2421						366.8	-56.3695	284	11.002
56.9	-178.717	-213.455	-102.222	-64.9478	-86.9778	-36.657	-113.829	27.8904	-85.939	-141.72					56.9	-21.541	-11.4415	-7.9563	-6.26376	-5.37421	-5.21733	-9.63234	2.5617	-7.07065	-12.194						366.9	-56.3171	284.5	11.0112
57	-178.698	-208	-102.27	-64.738	-89.2619	-36.6665	-113.272	27.1878	-86.0845	-140.46					57	-21.427	-11.3943	-8.0426	-6.20773	-5.39913	-5.23259	-9.61723	2.54133	-7.0759	-12.1586						367	-56.2407	285	11.0013
57.1	-178.569	-201.143	-102.294	-64.7094	-89.3	-36.6713	-112.114	26.3932	-85.7211	-138.508					57.1	-21.4465	-11.5602	-8.15228	-6.22442	-5.41382	-5.20064	-9.66632	2.54641	-7.11992	-12.2127						367.1	-56.2503	285.5	10.9878
57.2	-178.488	-193.666	-102.27	-64.9145	-87.6072	-36.657	-110.6	25.6004	-85	-136.201					57.2	-21.5782	-11.3914	-8.18804	-6.29165	-5.45003	-5.17823	-9.67959	2.55839	-7.1212	-12.238						367.2	-56.1597	286	11.0043
57.3	-178.226	-188.735	-102.208	-65.0337	-87.6549	-36.6618	-109.753	25.0427	-84.7105	-134.796					57.3	-21.5724	-11.4534	-8.36066	-6.23968	-5.43191	-5.18968	-9.70797	2.55836	-7.14961	-12.2663						367.3	-56.1406	286.5	11.0065
57.4	-178.04	-184.816	-102.208	-65.1481	-88.4083	-36.6427	-109.21	24.592	-84.6185	-133.802					57.4	-21.3316	-11.5192	-8.29438	-6.23252	-5.39925	-5.2047	-9.66362	2.52521	-7.13841	-12.1888						367.4	-56.0786	287	10.9797
57.5	-177.925	-181.95	-102.224	-65.3675	-88.3559	-36.6475	-108.745	24.2781	-84.4668	-133.023					57.5	-21.3879	-11.5602	-8.18566	-6.25315	-5.35943	-5.24308	-9.66491	2.536	-7.12891	-12.2009						367.5	-56.0691	287.5	10.9874
57.6	-177.825	-180.753	-102.232	-65.5439	-87.8552	-36.6332	-108.474	24.1537	-84.32	-132.627					57.6	-21.5567	-11.5731	-8.20044	-6.26352	-5.35562	-5.2078	-9.69287	2.56386	-7.12901	-12.2567						367.6	-55.9928	288	10.9743
57.7	-177.773	-179.623	-102.246	-65.6631	-88.4322	-36.6236	-108.393	24.014	-84.3795	-132.407					57.7	-21.4737	-11.5417	-8.25099	-6.27687	-5.38852	-5.32319	-9.70916	2.54017	-7.16898	-12.2493						367.7	-55.988	288.5	10.9797
57.8	-177.696	-178.178	-102.28	-65.5916	-88.0602	-36.6046	-108.068	23.8807	-84.1877	-131.949					57.8	-21.4036	-11.422	-8.22023	-6.19056	-5.4939	-5.33225	-9.67709	2.52462	-7.15247	-12.2017						367.8	-55.9499	289	10.9775
57.9	-177.601	-175.46	-102.28	-65.3579	-86.6679	-36.5998	-107.328	23.6619	-83.6658	-130.99					57.9	-21.457	-11.4782	-8.23382	-6.26352	-5.55112	-5.3102	-9.71565	2.52871	-7.18694	-12.2444						367.9	-55.864	289.5	10.9608
58	-177.515	-173.157	-102.253	-65.0814	-87.469	-36.5998	-107.013	23.4283	-83.5843	-130.441					58	-21.4589	-11.6189	-8.19567	-6.12667	-5.38184	-5.32081	-9.6838	2.54826	-7.13555	-12.2321						368	-55.8688	290	10.9525
58.1	-177.472	-171.602	-102.227	-64.9669	-88.1079	-36.595	-106.829	23.2687	-83.5599	-130.097					58.1	-21.4901	-11.6508	-8.22857	-6.16052	-5.36754	-5.26454	-9.69368	2.5557	-7.13798	-12.2494						368.1	-55.8593	290.5	10.9348
58.2	-177.401	-170.458	-102.227	-64.9717	-88.1937	-36.5914	-106.64	23.1536	-83.4869	-129.794					58.2	-21.5267	-11.7839	-8.28722	-6.20296	-5.71325	-5.2941	-9.80134	2.54088	-7.26046	-12.3422						368.2	-55.7878	291	10.9436
58.3	-177.258	-169.843	-102.179	-65.0909	-87.6549	-36.5807	-106.434	23.0913	-83.3432	-129.526					58.3	-21.5176	-11.73	-8.19114	-6.17244	-5.533	-5.25786	-9.73367	2.55334	-7.18033	-12.287						368.3	-55.7544	291.5	10.9511
58.4	-177.181	-170.606	-102.132	-65.2244	-86.7585	-36.5902	-106.415	23.1698	-83.2455	-129.585					58.4	-21.5152	-11.6852	-8.13416	-6.28688	-5.69417	-5.22162	-9.7562	2.54116	-7.21504	-12.2974						368.4	-55.8783	292	10.9222
58.5	-177.129	-170.367	-102.094	-65.315	-88.9662	-36.5759	-106.741	23.0793	-83.6619	-129.82					58.5	-21.5228	-11.6833	-8.11461	-6.31311	-5.50105	-5.19444	-9.72155	2.5536	-7.16796	-12.2752						368.5	-55.8211	292.5	10.9518
58.6	-177.048	-168.336	-102.103	-65.52	-90.1488	-36.5426	-106.616	22.8478	-83.7686	-129.464					58.6	-21.4937	-11.7329	-8.23668	-6.29094	-5.44669	-5.25929	-9.74337	2.54812	-7.19525	-12.2915						368.6	-55.8593	293	10.9361
58.7	-177.029	-167.649	-102.032	-65.6297	-90.0439	-36.5426	-106.488	22.7807	-83.707	-129.268					58.7	-21.4179	-11.7495	-8.05452	-6.28641	-5.52155	-5.19731	-9.70455	2.54037	-7.16418	-12.2449						368.7	-55.9117	293.5	10.9355
58.8	-176.957	-167.058	-102.022	-65.6774	-90.2155	-36.5235	-106.409	22.7156	-83.6934	-129.125					58.8	-21.3922	-11.935	-8.25051	-6.27735	-5.5454	-5.16297	-9.76058	2.53865	-7.22193	-12.2992						368.8	-55.8688	294	10.9283
58.9	-176.857	-166.5	-102.013	-65.4342	-91.2646	-36.5235	-106.432	22.6462	-83.7859	-129.078					58.9	-21.2568	-12.1091	-8.27721	-6.27484	-5.46386	-5.30746	-9.78154	2.51872	-7.26282	-12.3003						368.9	-55.9451	294.5	10.9271
59	-176.857	-166.076	-101.955	-65.1958	-92.5425	-36.5235	-106.525	22.5962	-83.9288	-129.121					59	-21.2506	-12.0128	-8.13178	-6.233	-5.35609	-5.25834	-9.70709	2.52878	-7.17831	-12.2359						369	-55.864	295	10.9331
59.1	-176.953	-166.805	-101.927	-65.0766	-93.3865	-36.5092	-106.776	22.6623	-84.1139	-129.438					59.1	-21.3493	-11.9765	-8.15657	-6.30262	-5.44765	-5.37183	-9.76741	2.52719	-7.24022	-12.2946						369.1	-55.9117	295.5	10.9393
59.2	-177.081	-168.656	-101.874	-65.0289	-91.9846	-36.4901	-106.852	22.8747	-83.9777	-129.727					59.2	-21.3214	-11.7825	-7.92244	-6.17197	-5.39662	-5.31175	-9.6511	2.53483	-7.11627	-12.1859						369.2	-55.8974	296	10.9423
59.3	-176.986	-168.694	-101.85	-64.9908	-89.4955	-36.4901	-106.418	22.9285	-83.4893	-129.346					59.3	-21.324	-11.6585	-8.16659	-6.19533	-5.4486	-5.23688	-9.67164	2.52703	-7.14462	-12.1987						369.3	-55.8879	296.5	10.9229
59.4	-176.762	-166.791	-101.841	-65.0146	-90.9308	-36.4949	-106.306	22.699	-83.6067	-129.005					59.4	-21.3617	-11.5517	-7.94008	-6.19795	-5.44574	-5.23211	-9.62153	2.53514	-7.08639	-12.1567						369.4	-55.8927	297	10.9299
59.5	-176.48	-168.441	-101.784	-65.2769	-90.4778	-36.5044	-106.494	22.812	-83.682	-129.306					59.5	-21.4046	-11.5884	-8.2796	-6.26304	-5.4157	-5.21209	-9.6939	2.53568	-7.15822	-12.2296						369.5	-55.8259	297.5	10.9156
59.6	-176.395	-183.719	-101.76	-65.4199	-90.6018	-36.5044	-109.067	24.2698	-84.7968	-133.336					59.6	-21.4279	-11.7858	-8.14322	-6.16148	-5.50773	-5.17299	-9.69986	2.54891	-7.15095	-12.2488						369.6	-55.8402	298	10.9277
59.7	-176.438	-212.315	-101.75	-65.4581	-90.6971	-36.4806	-113.856	27.4608	-86.3957	-141.317					59.7	-21.5047	-12.0299	-7.95868	-6.2206	-5.45861	-5.25071	-9.73721	2.56707	-7.17014	-12.3043						369.7	-55.8783	298.5	10.9194
59.8	-176.461	-225.209	-101.698	-65.5439	-91.1263	-36.4901	-116.088	29.0247	-87.0634	-145.113					59.8	-21.3412	-12.2855	-7.93818	-6.23538	-5.37517	-5.22735	-9.7338	2.55611	-7.17768	-12.2899						369.8	-55.845	299	10.9345
59.9	-176.523	-224.155	-101.593	-65.3388	-91.8034	-36.4567	-115.978	28.8948	-87.0836	-144.873					59.9	-21.5333	-12.2622	-7.9129	-6.2516	-5.38566	-5.02994	-9.72926	2.59548	-7.13378	-12.3247						369.9	-55.7878	299.5	10.9369
60	-176.571	-221.423	-101.622	-65.048	-91.2789	-36.4472	-115.398	28.5909	-86.8073	-143.989					60	-21.4442	-12.2164	-7.9706	-6.29308	-5.52299	-5.07237	-9.75326	2.5671	-7.18616	-12.3204						370	-55.8736	300	10.9186
60.1	-176.59	-224.012	-101.602	-64.7666	-91.4124	-36.452	-115.806	28.9264	-86.8795	-144.732					60.1	-21.2892	-12.091	-8.02079	-6.1691	-5.54444	-5.15058	-9.71085	2.53823	-7.17262	-12.2491						370.1	-55.8021	300.5	10.913
60.2	-176.5	-232.113	-101.579	-64.7571	-91.4648	-36.452	-117.144	29.9435	-87.2008	-147.088					60.2	-21.3874	-12.1854	-8.09505	-6.2187	-5.34989	-5.10432	-9.72346	2.56586	-7.1576	-12.2893						370.2	-55.7734	301	10.9012
60.3	-176.352	-234.855	-101.56	-64.6379	-91.5173	-36.4484	-117.562	30.2923	-87.2694	-147.854					60.3	-21.2086	-11.9608	-8.10459	-6.0766	-5.34369	-5.19301	-9.64788	2.53316	-7.11472	-12.181						370.3	-55.7401	301.5	10.8969
60.4	-176.357	-238.112	-101.517	-64.6808	-91.751	-36.4472	-118.144	30.7065	-87.4375	-148.851					60.4	-21.3421	-11.9746	-8.10626	-5.97312	-5.44669	-5.1191	-9.66032	2.5574	-7.10292	-12.2177						370.4	-55.7258	302	10.8939
60.5	-176.39	-234.431	-101.545	-64.8286	-91.9894	-36.4424	-117.604	30.2163	-87.3881	-147.821					60.5	-21.3397	-11.9713	-8.1003	-6.12619	-5.39853	-5.30984	-9.70765	2.54132	-7.16633	-12.249						370.5	-55.7401	302.5	10.89
60.6	-176.471	-236.724	-101.517	-65.0289	-92.7523	-36.4281	-118.154	30.4867	-87.6668	-148.64					60.6	-21.2477	-11.8944	-8.1251	-6.22823	-5.45432	-5.30936	-9.70985	2.51662	-7.19323	-12.2265						370.6	-55.721	303	10.8775
60.7	-176.519	-229.566	-101.474	-65.2816	-93.1195	-36.4329	-117.065	29.547	-87.5184	-146.612					60.7	-21.4146	-11.8359	-8.01352	-6.2268	-5.50487	-5.29792	-9.71559	2.54085	-7.17475	-12.2564						370.7	-55.6685	303.5	10.9051
60.8	-176.619	-223.635	-101.431	-65.2387	-92.5282	-36.4472	-115.983	28.8262	-87.1569	-144.809					60.8	-21.3183	-11.7958	-8.10078	-6.16195	-5.42762	-5.286	-9.68174	2.53105	-7.15069	-12.2128						370.8	-55.6399	304	10.8749
60.9	-176.59	-223.473	-101.421	-65.191	-91.5984	-36.452	-115.788	28.8321	-86.9555	-144.62					60.9	-21.3688	-11.657	-7.96392	-6.18532	-5.55684	-5.30757	-9.67325	2.52859	-7.14466	-12.2018						370.9	-55.6399	304.5	10.8928
61	-176.624	-216.058	-101.397	-64.781	-90.3824	-36.4365	-114.28	27.9835	-86.2963	-142.263					61	-21.2654	-11.6799	-8.26386	-6.14765	-5.65698	-5.32224	-9.72267	2.50244	-7.22022	-12.2251						371	-55.6209	305	10.8852
61.1	-176.433	-206.817	-101.297	-64.4043	-89.2237	-36.4281	-112.434	26.9261	-85.5077	-139.36					61.1	-21.2744	-11.5974	-8.07789	-6.28068	-5.48818	-5.32414	-9.67379	2.50848	-7.16531	-12.1823						371.1	-55.6209	305.5	10.868
61.2	-176.318	-199.974	-101.335	-64.4662	-88.2653	-36.4186	-111.13	26.1539	-84.9758	-137.284					61.2	-21.2949	-11.5469	-8.04594	-6.21059	-5.35132	-5.27408	-9.62062	2.52472	-7.0959	-12.1453						371.2	-55.5684	306	10.8684
61.3	-176.28	-194.805	-101.273	-64.5139	-87.5071	-36.4233	-110.134	25.5926	-84.5413	-135.727					61.3	-21.3792	-11.4401	-7.89764	-6.10712	-5.60119	-5.26073	-9.61433	2.53016	-7.08416	-12.1445						371.3	-55.5827	306.5	10.8736
61.4	-176.328	-192.068	-101.254	-64.6188	-87.8981	-36.4329	-109.767	25.279	-84.4877	-135.046					61.4	-21.4647	-11.4963	-8.21475	-6.14383	-5.38995	-5.1892	-9.64979	2.55209	-7.0977	-12.2019						371.4	-55.5255	307	10.8362
61.5	-176.347	-189.913	-101.216	-64.781	-88.7803	-36.452	-109.582	25.0123	-84.5693	-134.594					61.5	-21.4828	-11.5664	-7.92578	-6.16434	-5.42094	-5.23593	-9.6327	2.5572	-7.07551	-12.1899						371.5	-55.5207	307.5	10.8666
61.6	-176.328	-187.51	-101.202	-65.1052	-87.9696	-36.4567	-109.095	24.7583	-84.3369	-133.853					61.6	-21.2749	-11.5512	-7.88286	-6.22156	-5.48627	-5.05425	-9.5785	2.53019	-7.04831	-12.1087						371.6	-55.4981	308	10.8503
61.7	-176.252	-184.854	-101.188	-65.439	-86.1195	-36.452	-108.384	24.5082	-83.8757	-132.892					61.7	-21.1814	-11.5934	-7.9644	-6.18484	-5.51774	-5.1625	-9.60071	2.50864	-7.09208	-12.1094						371.7	-55.473	308.5	10.8649
61.8	-176.056	-182.007	-101.207	-65.6631	-86.4438	-36.4281	-107.967	24.176	-83.7914	-132.144					61.8	-21.3278	-11.6198	-7.99492	-6.21679	-5.42333	-5.05139	-9.60568	2.54151	-7.06417	-12.1472						371.8	-55.473	309	10.8408
61.9	-175.999	-179.28	-101.14	-65.7728	-86.6011	-36.4281	-107.537	23.8844	-83.6523	-131.421					61.9	-21.4389	-11.6361	-8.07312	-6.27449	-5.49724	-5.11148	-9.67188	2.54718	-7.1247	-12.2191						371.9	-55.4349	309.5	10.8446
62	-175.889	-175.765	-101.111	-65.4962	-86.4724	-36.4281	-106.86	23.5466	-83.3138	-130.407					62	-21.3083	-11.6108	-8.13035	-6.13716	-5.47816	-5.19015	-9.64248	2.52787	-7.11461	-12.1703						372	-55.4826	310	10.8546
62.1	-175.732	-173.462	-101.035	-65.1672	-86.0528	-36.4233	-106.312	23.3408	-82.9712	-129.653					62.1	-21.2801	-11.626	-8.20759	-6.25064	-5.44776	-5.16154	-9.66229	2.52062	-7.14167	-12.1829						372.1	-55.4206	310.5	10.8224
62.2	-175.427	-171.788	-100.911	-64.9335	-85.285	-36.4281	-105.795	23.1874	-82.6081	-128.983					62.2	-21.3936	-11.6609	-8.06883	-6.27782	-5.41284	-5.18491	-9.66648	2.54111	-7.12537	-12.2076						372.2	-55.4015	311	10.8411
62.3	-175.346	-170.596	-100.921	-64.8239	-84.5507	-36.4424	-105.447	23.0935	-82.3531	-128.54					62.3	-21.2801	-11.5951	-8.02258	-6.21631	-5.40282	-5.19874	-9.61927	2.52539	-7.09388	-12.1447						372.3	-55.3586	311.5	10.836
62.4	-175.279	-171.788	-101.111	-64.6903	-84.3552	-36.4472	-105.612	23.2115	-82.4004	-128.823					62.4	-21.1776	-11.4692	-7.93865	-6.24731	-5.43763	-5.1644	-9.57246	2.50686	-7.0656	-12.0793						372.4	-55.4492	312	10.8303
62.5	-175.198	-172.961	-101.169	-64.7523	-86.1815	-36.4186	-106.113	23.2602	-82.8531	-129.374					62.5	-21.129	-11.3681	-8.0035	-6.20677	-5.43525	-5.22878	-9.56189	2.49366	-7.06823	-12.0556						372.5	-55.2918	312.5	10.8351
62.6	-175.174	-172.075	-101.183	-64.8477	-86.3913	-36.4281	-106.016	23.1606	-82.8559	-129.177					62.6	-21.1376	-11.4234	-7.93198	-6.21679	-5.36611	-5.4219	-9.58296	2.49031	-7.09265	-12.0733						372.6	-55.3538	313	10.836
62.7	-175.031	-169.624	-101.173	-65.1815	-85.1515	-36.4138	-105.429	22.933	-82.4961	-128.362					62.7	-21.1063	-11.4077	-8.12653	-6.18639	-5.55493	-5.29172	-9.61226	2.47931	-7.13294	-12.0916						372.7	-55.2871	313.5	10.8236
62.8	-174.964	-168.503	-101.178	-65.4295	-85.6284	-36.4091	-105.352	22.7942	-82.5578	-128.146					62.8	-21.0593	-11.4315	-8.03331	-6.14717	-5.48055	-5.1768	-9.55478	2.4871	-7.06768	-12.0419						372.8	-55.206	314	10.8335
62.9	-174.802	-168.012	-101.116	-65.7489	-86.4962	-36.39	-105.428	22.6915	-82.736	-128.119					62.9	-21.0994	-11.452	-8.06406	-6.17483	-5.47149	-5.28361	-9.5909	2.48618	-7.10472	-12.0771						372.9	-55.268	314.5	10.8166
63	-174.745	-167.907	-101.04	-65.6059	-86.7728	-36.4091	-105.413	22.6753	-82.7379	-128.089					63	-21.2296	-11.4556	-8.01065	-6.28974	-5.48865	-5.25214	-9.62106	2.50319	-7.11787	-12.1242						373	-55.2012	315	10.7984
63.1	-174.611	-168.555	-101.011	-65.4056	-86.4104	-36.3947	-105.398	22.7449	-82.6532	-128.143					63.1	-21.1404	-11.4696	-8.04451	-6.39465	-5.45957	-5.30221	-9.63517	2.48313	-7.15204	-12.1183						373.1	-55.2298	315.5	10.8208
63.2	-174.516	-170.549	-100.997	-65.0432	-85.6236	-36.4126	-105.523	22.9635	-82.56	-128.487					63.2	-21.251	-11.4692	-8.27721	-6.29547	-5.47721	-5.33607	-9.68436	2.49697	-7.18739	-12.1813						373.2	-55.2298	316	10.8185
63.3	-174.597	-170.778	-100.959	-64.9478	-84.8511	-36.4233	-105.426	23.0207	-82.4052	-128.447					63.3	-21.0036	-11.4167	-8.07407	-6.15337	-5.40998	-5.33797	-9.56594	2.4716	-7.09435	-12.0375						373.3	-55.3014	316.5	10.8008
63.4	-174.516	-169.399	-100.916	-64.9621	-84.2503	-36.4233	-105.078	22.9003	-82.1775	-127.978					63.4	-21.1395	-11.2207	-7.9067	-6.16338	-5.45575	-5.31604	-9.53368	2.48974	-7.04394	-12.0234						373.4	-55.2012	317	10.8002
63.5	-174.583	-170.735	-100.906	-64.9478	-83.8784	-36.4043	-105.242	23.047	-82.1954	-128.289					63.5	-21.191	-11.2741	-7.93388	-6.29785	-5.4219	-5.27741	-9.56602	2.49645	-7.06958	-12.0625						373.5	-55.3538	317.5	10.8005
63.6	-174.683	-174.673	-100.925	-65.2292	-83.6066	-36.4186	-105.923	23.4267	-82.4959	-129.349					63.6	-21.2825	-11.2697	-8.06072	-6.08613	-5.42857	-5.4238	-9.59191	2.50883	-7.08308	-12.1007						373.6	-55.1488	318	10.789
63.7	-175.017	-178.779	-100.868	-65.4581	-83.4397	-36.3995	-106.66	23.8611	-82.799	-130.521					63.7	-21.2868	-11.2904	-8.10602	-5.94499	-5.36468	-5.30602	-9.54981	2.52581	-7.02401	-12.0756						373.7	-55.1726	318.5	10.7729
63.8	-175.307	-180.72	-100.778	-65.4962	-84.7808	-36.39	-107.245	24.0422	-83.203	-131.287					63.8	-21.2458	-11.2937	-8.14036	-6.19247	-5.36229	-5.38613	-9.60346	2.503	-7.10046	-12.1065						373.8	-55.1106	319	10.7818
63.9	-175.451	-179.251	-100.749	-65.5153	-85.7285	-36.3804	-107.179	23.8783	-83.3008	-131.057					63.9	-21.0832	-11.2983	-8.07813	-6.22728	-5.47721	-5.41856	-9.59712	2.46929	-7.12783	-12.0664						373.9	-55.1297	319.5	10.7634
64	-175.57	-176.5	-100.773	-65.2053	-86.3484	-36.3804	-106.796	23.6156	-83.1804	-130.412					64	-21.1366	-11.3023	-8.01065	-6.20189	-5.49819	-5.39758	-9.5912	2.48025	-7.11095	-12.0714						374	-55.1249	320	10.7758
64.1	-175.384	-173.872	-100.701	-64.8525	-85.3613	-36.3471	-106.086	23.3947	-82.6916	-129.481					64.1	-21.0603	-11.307	-8.05548	-6.19819	-5.40425	-5.26025	-9.54759	2.48081	-7.06678	-12.0284						374.1	-55.1011	320.5	10.7569
64.2	-175.036	-172.737	-100.663	-64.5521	-85.0466	-36.3375	-105.729	23.2792	-82.4495	-129.008					64.2	-21.0274	-11.366	-8.09219	-6.18961	-5.53586	-5.28314	-9.58238	2.46819	-7.11418	-12.0506						374.2	-55.1106	321	10.7515
64.3	-174.993	-173.567	-100.696	-64.5187	-85.6713	-36.328	-105.962	23.3392	-82.6232	-129.302					64.3	-21.1333	-11.4444	-8.09076	-6.15408	-5.40378	-5.2469	-9.57886	2.4975	-7.08136	-12.0764						374.3	-55.063	321.5	10.7688
64.4	-175.079	-176.118	-100.658	-64.5664	-85.9288	-36.328	-106.446	23.5864	-82.86	-130.033					64.4	-21.0737	-11.4105	-8.16587	-6.06372	-5.60596	-5.23498	-9.59245	2.47985	-7.1126	-12.0723						374.4	-55.0391	322	10.7466
64.5	-175.26	-196.298	-100.639	-64.7476	-85.6808	-36.3173	-109.824	25.7306	-84.0931	-135.554					64.5	-21.1104	-11.3719	-8.24049	-6.16481	-5.42476	-5.20494	-9.58621	2.49015	-7.09606	-12.0764						374.5	-55.0344	322.5	10.7605
64.6	-175.436	-208.772	-100.572	-65.1195	-85.1372	-36.3137	-111.892	27.1829	-84.709	-139.075					64.6	-21.0236	-11.3752	-8.24002	-6.09472	-5.41093	-5.20494	-9.55824	2.48087	-7.07737	-12.0391						374.6	-55.001	323	10.7191
64.7	-175.517	-210.532	-100.534	-65.4914	-85.5282	-36.2994	-112.317	27.3667	-84.9503	-139.684					64.7	-21.2386	-11.3027	-8.10221	-6.15528	-5.42643	-5.23271	-9.57634	2.50968	-7.06665	-12.086						374.7	-55.0868	323.5	10.7288
64.8	-175.498	-215.467	-100.496	-65.7442	-85.4329	-36.2827	-113.153	27.9525	-85.201	-141.106					64.8	-20.9406	-11.4639	-8.01399	-6.22585	-5.43525	-5.2612	-9.5568	2.46403	-7.09278	-12.0208						374.8	-54.9724	324	10.7088
64.9	-175.527	-220.865	-100.482	-65.8157	-85.6379	-36.2612	-114.098	28.611	-85.487	-142.709					64.9	-21.1028	-11.35	-8.09458	-6.13334	-5.43477	-5.25977	-9.56253	2.4889	-7.07363	-12.0514						374.9	-54.9151	324.5	10.4801
65	-175.565	-221.432	-100.482	-65.5963	-88.8899	-36.2565	-114.704	28.5944	-86.1092	-143.298					65	-21.0522	-11.5469	-8.10996	-6.36604	-5.4157	-5.31413	-9.63415	2.47314	-7.16102	-12.1073						375	-55.0153	325	9.8748
65.1	-175.594	-219.916	-100.471	-65.2673	-88.909	-36.2708	-114.405	28.4255	-85.9791	-142.83					65.1	-21.1633	-11.4816	-8.15085	-6.2144	-5.47053	-5.19731	-9.61299	2.49832	-7.11468	-12.1113						375.1	-54.9104	325.5	9.0665
65.2	-175.656	-217.074	-100.458	-65.1386	-88.9138	-36.2565	-113.916	28.089	-85.827	-142.005					65.2	-21.088	-11.4221	-8.18041	-6.12953	-5.51488	-5.29649	-9.60522	2.48033	-7.1249	-12.0856						375.2	-54.9342	326	8.104
65.3	-175.77	-226.382	-100.463	-65.0098	-89.0521	-36.266	-115.49	29.2575	-86.2329	-144.748					65.3	-21.0708	-11.3285	-8.09947	-6.06229	-5.47053	-5.15248	-9.53068	2.4909	-7.03977	-12.0216						375.3	-54.8722	326.5	7.345
65.4	-175.946	-215.138	-100.377	-64.9288	-89.5098	-36.2278	-113.688	27.8732	-85.8147	-141.561					65.4	-21.0889	-11.3314	-8.03831	-6.24444	-5.4511	-5.28838	-9.57375	2.47986	-7.09389	-12.0536						375.4	-54.9104	327	6.6527
65.5	-176.142	-222.376	-100.325	-65.0098	-90.9976	-36.204	-115.176	28.7327	-86.4429	-143.908					65.5	-21.0574	-11.2021	-8.0283	-6.16529	-5.4033	-5.29887	-9.52589	2.47781	-7.04808	-12.0037						375.5	-54.8675	327.5	6.0013
65.6	-176.056	-217.255	-100.329	-65.2578	-91.6508	-36.2183	-114.461	28.0615	-86.3997	-142.523					65.6	-21.17	-11.2861	-8.07169	-6.08518	-5.4157	-5.19731	-9.53765	2.5051	-7.03255	-12.0428						375.6	-54.8389	328	5.4268
65.7	-175.632	-207.232	-100.329	-65.4104	-91.5364	-36.1992	-112.723	26.8243	-85.8989	-139.547					65.7	-21.0946	-11.2131	-8.12796	-6.20296	-5.38387	-5.20255	-9.53752	2.4868	-7.05071	-12.0243						375.7	-54.8198	328.5	4.9017
65.8	-175.451	-198.844	-100.316	-65.4437	-91.441	-36.1849	-111.28	25.8453	-85.4348	-137.125					65.8	-21.0632	-11.2328	-8.09219	-6.09806	-5.37755	-5.24928	-9.51884	2.48546	-7.03338	-12.0043						375.8	-54.8245	329	4.4213
65.9	-175.56	-192.979	-100.286	-65.2864	-89.6958	-36.1992	-110.001	25.2561	-84.7451	-135.257					65.9	-20.9945	-11.2021	-8.16909	-6.18436	-5.33893	-5.30412	-9.53219	2.46779	-7.0644	-12						375.9	-54.7816	329.5	4.0209
66	-175.656	-188.034	-100.32	-64.8763	-87.4642	-36.204	-108.759	24.8155	-83.9435	-133.575					66	-21.0522	-11.2298	-8.24383	-6.30834	-5.40473	-5.28028	-9.58653	2.46808	-7.11845	-12.0546						376	-54.7149	330	3.5684
66.1	-175.622	-184.797	-100.31	-64.6427	-87.1256	-36.1611	-108.11	24.499	-83.6108	-132.609					66.1	-21.1242	-11.2546	-8.21236	-6.03034	-5.45671	-5.31461	-9.56547	2.48822	-7.07725	-12.0537						376.1	-54.7721	330.5	3.227
66.2	-175.689	-183.538	-100.243	-64.6427	-87.1161	-36.1563	-107.898	24.3758	-83.5218	-132.273					66.2	-21.0522	-11.4305	-8.1847	-6.15242	-5.44574	-5.27837	-9.59066	2.47875	-7.11191	-12.0694						376.2	-54.7912	331	2.9257
66.3	-175.684	-181.354	-100.21	-64.6474	-86.7489	-36.1563	-107.467	24.1616	-83.3052	-131.628					66.3	-21.0813	-11.6089	-8.19424	-6.07517	-5.52489	-5.27694	-9.6269	2.48695	-7.13995	-12.1138						376.3	-54.7673	331.5	2.6549
66.4	-175.78	-179.389	-100.086	-64.7094	-86.0337	-36.1611	-107.027	23.9895	-83.037	-131.016					66.4	-20.9802	-11.719	-8.31011	-6.1362	-5.50105	-5.25929	-9.65098	2.47176	-7.17922	-12.1227						376.4	-54.7363	332	2.4024
66.5	-175.546	-176.562	-100.129	-64.8763	-85.3709	-36.1563	-106.44	23.6951	-82.7449	-130.135					66.5	-21.0011	-11.8974	-8.16372	-6.09472	-5.37946	-5.25059	-9.63115	2.49223	-7.13892	-12.1234						376.5	-54.6815	332.5	2.2183
66.6	-175.331	-174.993	-100.086	-65.1767	-86.4151	-36.1516	-106.359	23.4733	-82.8856	-129.832					66.6	-20.9731	-11.8254	-7.94342	-6.07851	-5.3971	-5.24737	-9.57747	2.49032	-7.08715	-12.0678						376.6	-54.7053	333	2.0025
66.7	-175.293	-174.993	-100.072	-65.4295	-86.8157	-36.1527	-106.459	23.4436	-83.0157	-129.903					66.7	-21.0349	-11.8702	-8.10078	-6.07934	-5.35705	-5.21876	-9.61017	2.50167	-7.1085	-12.1118						376.7	-54.6624	333.5	1.8145
66.8	-175.241	-175.646	-100.129	-65.4342	-85.5759	-36.1563	-106.364	23.5368	-82.8269	-129.9					66.8	-21.0765	-11.7128	-8.01161	-6.06706	-5.28266	-5.2922	-9.57381	2.5058	-7.06801	-12.0796						376.8	-54.6433	334	1.6518
66.9	-175.269	-176.175	-100.077	-65.4724	-86.8395	-36.1468	-106.663	23.5544	-83.1089	-130.218					66.9	-21.0889	-11.7543	-8.22047	-6.07707	-5.52346	-5.39853	-9.67713	2.48452	-7.19261	-12.1616						376.9	-54.5575	334.5	1.4967
67	-175.265	-176.347	-100.048	-65.1052	-88.4322	-36.1516	-106.891	23.5491	-83.3423	-130.44					67	-21.0789	-11.7214	-7.9067	-6.16028	-5.44288	-5.3847	-9.61582	2.49007	-7.12574	-12.1059						377	-54.6004	335	1.3861
67.1	-175.317	-175.861	-99.9955	-64.8239	-88.3463	-36.1516	-106.749	23.5258	-83.2233	-130.275					67.1	-20.944	-11.854	-8.01495	-6.26161	-5.28886	-5.36754	-9.62182	2.47602	-7.1458	-12.0978						377.1	-54.6433	335.5	1.2623
67.2	-175.298	-174.745	-99.9574	-64.657	-88.6277	-36.1516	-106.573	23.4183	-83.1545	-129.991					67.2	-20.8672	-11.9813	-8.30248	-6.23538	-5.42237	-5.21876	-9.67125	2.4647	-7.20655	-12.1359						377.2	-54.5718	336	1.1791
67.3	-175.369	-173.6	-100.01	-64.5473	-88.9138	-36.1563	-106.433	23.3132	-83.1197	-129.746					67.3	-20.9473	-11.9584	-7.94294	-6.17912	-5.30889	-5.19683	-9.58891	2.49381	-7.09511	-12.0827						377.3	-54.5098	336.5	1.0798
67.4	-175.389	-173.166	-100.01	-64.6236	-89.1713	-36.1706	-106.422	23.261	-83.1607	-129.683					67.4	-20.9831	-12.1139	-8.09839	-6.14955	-5.38136	-5.24988	-9.66268	2.495	-7.16768	-12.1577						377.4	-54.4478	337	1.0047
67.5	-175.322	-173.038	-99.9621	-64.9192	-89.2047	-36.1563	-106.434	23.2255	-83.2081	-129.659					67.5	-20.9511	-12.0805	-8.13464	-6.05896	-5.48198	-5.28934	-9.66609	2.48462	-7.18146	-12.1507						377.5	-54.4478	337.5	0.9229
67.6	-175.126	-173.047	-99.9621	-65.0766	-89.3858	-36.1706	-106.461	23.1918	-83.2696	-129.653					67.6	-20.8638	-11.9746	-8.27149	-6.09758	-5.44478	-5.29458	-9.65782	2.46528	-7.19254	-12.1231						377.6	-54.424	338	0.8207
67.7	-174.797	-173.038	-99.8572	-65.1624	-89.7435	-36.1563	-106.459	23.1471	-83.3119	-129.606					67.7	-21.0474	-12.1048	-8.43314	-6.0704	-5.46147	-5.33285	-9.74168	2.49234	-7.24934	-12.234						377.7	-54.4145	338.5	0.7776
67.8	-174.63	-173.605	-100.019	-65.129	-90.082	-36.142	-106.601	23.1791	-83.4222	-129.78					67.8	-21.1366	-11.7753	-8.41979	-6.12714	-5.46433	-5.37612	-9.71655	2.49093	-7.22562	-12.2075						377.8	-54.2953	339	0.7136
67.9	-174.521	-173.915	-99.8906	-64.7571	-90.4349	-36.1516	-106.612	23.2126	-83.3991	-129.824					67.9	-20.9244	-11.7352	-8.2486	-6.07421	-5.48388	-5.37135	-9.63961	2.4622	-7.17741	-12.1018						377.9	-54.3048	339.5	0.6728
68	-174.549	-175.303	-99.8811	-64.4233	-91.174	-36.1516	-106.914	23.3535	-83.5602	-130.267					68	-20.9368	-11.7133	-8.10459	-5.93975	-5.45146	-5.31222	-9.57636	2.478	-7.09835	-12.0544						378	-54.2714	340	0.6367
68.1	-174.487	-196.603	-99.924	-64.2421	-91.112	-36.142	-110.418	25.6026	-84.8159	-136.021					68.1	-20.9487	-11.5841	-7.80085	-6.02462	-5.38613	-5.33845	-9.51381	2.48075	-7.03306	-11.9946						378.1	-54.2619	340.5	0.5859
68.2	-174.43	-209.235	-99.9288	-64.1992	-90.845	-36.142	-112.463	27.0699	-85.3934	-139.533					68.2	-20.9657	-11.5936	-7.8142	-6.13	-5.48388	-5.2469	-9.53904	2.47825	-7.06079	-12.0173						378.2	-54.2237	341	0.544
68.3	-174.373	-211.876	-99.924	-64.3041	-90.2298	-36.1361	-112.807	27.3933	-85.4139	-140.2					68.3	-20.9826	-11.5159	-7.87523	-6.08518	-5.40926	-5.22162	-9.51496	2.48497	-7.03	-11.9999						378.3	-54.1975	341.5	0.5115
68.4	-174.225	-211.089	-99.8954	-64.533	-89.4526	-36.1277	-112.554	27.2968	-85.2571	-139.851					68.4	-20.9945	-11.4677	-8.01733	-6.13775	-5.40092	-5.18395	-9.5337	2.48276	-7.05094	-12.0165						378.4	-54.1665	342	0.4993
68.5	-174.101	-208.743	-99.9049	-65.0146	-88.8423	-36.1325	-112.123	26.995	-85.1282	-139.118					68.5	-20.9654	-11.4186	-7.98681	-6.16004	-5.36611	-5.14199	-9.5065	2.48102	-7.02548	-11.9875						378.5	-54.1379	342.5	0.4775
68.6	-174.025	-206.631	-99.8572	-65.2482	-89.5384	-36.1325	-111.905	26.7056	-85.1998	-138.611					68.6	-20.9039	-11.4353	-7.89574	-6.17578	-5.19683	-5.1253	-9.45548	2.48369	-6.97178	-11.9392						378.6	-54.1045	343	0.438
68.7	-173.925	-205.339	-99.8668	-65.4104	-88.5466	-36.1325	-111.537	26.5639	-84.9727	-138.101					68.7	-20.9654	-11.3438	-7.83041	-6.15432	-5.3102	-5.19969	-9.4673	2.48245	-6.98485	-11.9498						378.7	-54.1284	343.5	0.4372
68.8	-173.81	-211.314	-99.7857	-65.3055	-86.706	-36.1134	-112.172	27.3323	-84.8401	-139.505					68.8	-20.9425	-11.42	-7.7751	-6.11141	-5.35705	-5.24928	-9.4759	2.47861	-6.99729	-11.9545						378.8	-54.0902	344	0.3957
68.9	-173.672	-229.062	-99.7285	-64.9526	-85.9526	-36.1611	-114.921	29.5802	-85.3412	-144.502					68.9	-20.9688	-11.3061	-7.94926	-6.26352	-5.32081	-5.28218	-9.5151	2.46933	-7.04577	-11.9844						378.9	-54.1188	344.5	0.3907
69	-173.538	-235.842	-99.738	-64.7523	-86.253	-36.142	-116.044	30.4553	-85.589	-146.5					69	-20.932	-11.3214	-8.09553	-6.01747	-5.29935	-5.21686	-9.48043	2.47722	-7.00322	-11.9576						379	-54.0091	345	0.3915
69.1	-173.381	-234.779	-99.7321	-64.6236	-86.0909	-36.1373	-115.791	30.3192	-85.4715	-146.11					69.1	-20.9568	-11.2575	-8.09601	-6.13191	-5.51106	-5.21256	-9.52764	2.46274	-7.0649	-11.9904						379.1	-54.114	345.5	0.3893
69.2	-173.286	-228.566	-99.7237	-64.5473	-85.328	-36.1182	-114.595	29.5381	-85.0566	-144.133					69.2	-20.8295	-11.2861	-7.97489	-6.10473	-5.61978	-5.25834	-9.51222	2.43891	-7.07331	-11.9511						379.2	-54.0759	346	0.3604
69.3	-173.119	-234.23	-99.738	-64.7047	-84.9608	-36.1229	-115.479	30.2648	-85.2144	-145.744					69.3	-20.8801	-11.3132	-7.8204	-6.08029	-5.78573	-5.32081	-9.53342	2.4397	-7.09372	-11.9731						379.3	-54.1236	346.5	0.3408
69.4	-173.052	-228.585	-99.7571	-64.9908	-86.1243	-35.9704	-114.747	29.4867	-85.2599	-144.233					69.4	-20.8405	-11.2846	-7.74363	-6.0499	-5.49724	-5.28314	-9.44984	2.45336	-6.99648	-11.9032						379.4	-54.1617	347	0.3339
69.5	-173.019	-217.045	-99.6903	-65.1529	-85.9431	-36.2946	-112.857	27.9939	-84.8635	-140.851					69.5	-20.8438	-11.3533	-8.03068	-6.03464	-5.41713	-5.37707	-9.50944	2.44917	-7.06027	-11.9586						379.5	-54.1462	347.5	0.3212
69.6	-173.028	-205.801	-99.6331	-65.2721	-85.8811	-36.08	-110.949	26.6452	-84.3041	-137.594					69.6	-20.8558	-11.3562	-7.8986	-6.02415	-5.41427	-5.36563	-9.48576	2.45513	-7.03063	-11.9409						379.6	-54.1427	348	0.3268
69.7	-172.888	-198.658	-99.5807	-65.1433	-85.5759	-35.9799	-109.638	25.8267	-83.8109	-135.464					69.7	-20.8958	-11.3652	-8.01018	-6.04465	-5.47578	-5.33845	-9.52168	2.45637	-7.06531	-11.978						379.7	-54.157	348.5	0.3095
69.8	-172.795	-193.933	-99.5282	-64.7762	-85.8811	-36.3041	-108.869	25.2638	-83.6057	-134.133					69.8	-21.0145	-11.3533	-7.61822	-6.08447	-5.49151	-5.28123	-9.47388	2.48387	-6.99001	-11.9577						379.8	-54.1379	349	0.3025
69.9	-172.709	-190.237	-99.5568	-64.4043	-85.6427	-36.0943	-108.107	24.8946	-83.2127	-133.002					69.9	-20.8567	-11.2217	-7.9439	-6.15575	-5.53526	-5.20637	-9.48661	2.44743	-7.03918	-11.934						379.9	-54.1045	349.5	0.3165
70	-172.589	-187.505	-99.595	-64.2946	-84.9322	-35.9847	-107.483	24.6241	-82.8594	-132.108					70	-20.9711	-11.1888	-7.72646	-6.11331	-5.56972	-5.21447	-9.46398	2.46887	-6.99511	-11.9328						380	-54.0998	350	0.3087
70.1	-172.518	-185.416	-99.4996	-64.4185	-84.7653	-36.2994	-107.153	24.3612	-82.7917	-131.514					70.1	-20.943	-11.1959	-7.93531	-6.04179	-5.50233	-5.22365	-9.47367	2.46638	-7.00729	-11.94						380.1	-54.0664	350.5	0.2934
70.2	-172.427	-184.601	-99.5711	-64.3709	-85.4519	-36.0896	-107.085	24.2677	-82.8176	-131.353					70.2	-20.9235	-11.1168	-7.97537	-6.08864	-5.4548	-5.25119	-9.46837	2.45955	-7.00883	-11.9279						380.2	-54.0616	351	0.2904
70.3	-172.499	-193.394	-99.5378	-64.4567	-85.4853	-35.999	-108.562	25.2382	-83.3237	-133.8					70.3	-20.8929	-10.9966	-7.99683	-6.09758	-5.44955	-5.22258	-9.44268	2.45328	-6.9894	-11.896						380.3	-54.0568	351.5	0.2998
70.4	-172.408	-203.226	-99.4233	-64.6761	-85.4031	-36.0371	-110.196	26.3485	-83.8472	-136.544					70.4	-20.8867	-11.0448	-8.07503	-6.0659	-5.50069	-5.33463	-9.48463	2.44412	-7.04051	-11.9287						380.4	-54.0616	352	0.2955
70.5	-172.618	-198.119	-99.3852	-64.9717	-85.0991	-36.0848	-109.38	25.7601	-83.6196	-135.14					70.5	-20.7899	-11.0338	-8.00159	-6.0313	-5.56352	-5.15582	-9.42933	2.43879	-6.99055	-11.8681						380.5	-54.0378	352.5	0.2945
70.6	-172.885	-194.29	-99.4233	-65.2292	-85.5759	-35.9751	-108.897	25.3276	-83.5689	-134.224					70.6	-20.9192	-11.0372	-7.72694	-6.04608	-5.53491	-5.21781	-9.41367	2.46203	-6.95165	-11.8757						380.6	-54.0091	353	0.3127
70.7	-173.295	-194.734	-99.4281	-65.3722	-85.3232	-36.3089	-109.077	25.3796	-83.6973	-134.457					70.7	-20.8014	-11.0503	-7.91672	-6.0394	-5.44002	-5.22639	-9.41236	2.44478	-6.96759	-11.8571						380.7	-53.971	353.5	0.2893
70.8	-173.667	-200.036	-99.4281	-65.2149	-84.6222	-36.0705	-109.84	26.0685	-83.7714	-135.908					70.8	-20.7857	-11.0605	-8.0674	-6.13906	-5.65126	-5.29601	-9.49998	2.41961	-7.08037	-11.9196						380.8	-53.9901	354	0.2995
70.9	-173.162	-204.409	-99.4054	-64.8191	-84.3934	-35.9799	-110.361	26.5769	-83.7845	-136.938					70.9	-20.9721	-11.0696	-7.8471	-6.14192	-5.47006	-5.15344	-9.44237	2.47113	-6.97124	-11.9135						380.9	-53.9758	354.5	0.2865
71	-172.756	-206.712	-99.3709	-64.5998	-85.142	-36.2898	-110.812	26.7787	-84.0332	-137.59					71	-20.9506	-11.0519	-8.07884	-6.09519	-5.49628	-5.32796	-9.50014	2.45339	-7.04675	-11.9535						381	-53.9329	355	0.2825
71.1	-172.785	-201.538	-99.3947	-64.3613	-84.7033	-36.08	-109.81	26.2173	-83.5931	-136.028					71.1	-20.8767	-11.0479	-7.89574	-6.04513	-5.48365	-5.17966	-9.42146	2.45693	-6.96454	-11.8784						381.1	-53.9329	355.5	0.2743
71.2	-172.857	-194.252	-99.3089	-64.4281	-85.8	-35.999	-108.774	25.3596	-83.4145	-134.134					71.2	-20.7985	-11.029	-7.79465	-6.05514	-5.48818	-5.25262	-9.40303	2.44164	-6.96139	-11.8447						381.2	-53.9138	356	0.2721
71.3	-173.104	-189.369	-99.2612	-64.3518	-88.1127	-36.0359	-108.373	24.7754	-83.5972	-133.148					71.3	-20.8772	-11.041	-7.91767	-6.08327	-5.48007	-5.24308	-9.44038	2.45121	-6.98917	-11.8916						381.3	-53.9281	356.5	0.3062
71.4	-173.228	-185.459	-99.2135	-64.4948	-88.2414	-36.0753	-107.785	24.3502	-83.4353	-132.136					71.4	-20.881	-10.9499	-8.06597	-6.1362	-5.52012	-5.19206	-9.45754	2.44532	-7.01222	-11.9029						381.4	-53.8995	357	0.2921
71.5	-173.553	-182.565	-99.266	-64.6522	-88.3702	-35.9894	-107.399	24.0701	-83.3291	-131.469					71.5	-20.8453	-10.9289	-8.0221	-5.98409	-5.53205	-5.21447	-9.42115	2.44524	-6.97591	-11.8664						381.5	-53.8613	357.5	0.2747
71.6	-173.696	-180.739	-99.2993	-64.9192	-89.2428	-36.0586	-107.326	23.8489	-83.4768	-131.175					71.6	-20.83	-11.0476	-7.97108	-6.03654	-5.55207	-5.09908	-9.42274	2.4496	-6.97314	-11.8723						381.6	-53.8566	358	0.2866
71.7	-173.796	-179.222	-99.3995	-65.1004	-89.9008	-36.0896	-107.251	23.6723	-83.5791	-130.924					71.7	-20.9111	-11.0872	-7.87523	-6.13096	-5.57591	-5.26406	-9.47407	2.44989	-7.02418	-11.924						381.7	-53.7898	358.5	0.2848
71.8	-173.825	-178.197	-99.4519	-65.1815	-91.4744	-36.08	-107.368	23.5302	-83.838	-130.898					71.8	-20.8405	-11.1993	-7.75602	-5.99029	-5.50928	-5.16488	-9.41004	2.45984	-6.9502	-11.8699						381.8	-53.7707	359	0.2863
71.9	-173.758	-176.147	-99.4615	-64.8954	-91.1549	-36.0896	-106.918	23.343	-83.5747	-130.261					71.9	-20.7752	-11.3371	-7.80848	-6.10664	-5.46147	-5.21686	-9.45095	2.44623	-7.00472	-11.8972						381.9	-53.6944	359.5	0.3141
72	-173.748	-173.915	-99.4853	-64.5902	-89.9664	-36.0991	-106.301	23.1676	-83.1331	-129.468					72	-20.7766	-11.37	-7.9191	-6.10139	-5.44765	-5.23831	-9.47551	2.44464	-7.03086	-11.9201						382	-53.6944	360	0.3056
72.1	-173.634	-173.09	-99.4412	-64.347	-88.8899	-36.0657	-105.911	23.1206	-82.7907	-129.032					72.1	-20.9468	-11.3585	-7.72169	-6.1033	-5.4095	-5.23259	-9.46207	2.47735	-6.98472	-11.9394						382.1	-53.6897	360.5	0.3057
72.2	-173.434	-173.295	-99.409	-64.2898	-88.3463	-36.0466	-105.803	23.1401	-82.6633	-128.944					72.2	-20.9802	-11.4868	-7.95248	-6.09519	-5.4238	-5.28314	-9.53694	2.47736	-7.05958	-12.0143						382.2	-53.5991	361	0.3282
72.3	-173.343	-173.786	-99.409	-64.2707	-88.2462	-36.0514	-105.851	23.1824	-82.6687	-129.033					72.3	-20.6788	-11.5927	-8.05882	-6.10998	-5.34417	-5.37612	-9.52677	2.43028	-7.09649	-11.957						382.3	-53.5514	361.5	0.2751
72.4	-173.248	-174.106	-99.4078	-64.3756	-88.3511	-36.0324	-105.92	23.1974	-82.7226	-129.117					72.4	-20.8496	-11.6976	-7.82898	-6.06706	-5.43191	-5.47864	-9.55895	2.45573	-7.10322	-12.0147						382.4	-53.5371	362	0.3187
72.5	-173.381	-173.963	-99.409	-64.7237	-88.4894	-36.0466	-106.002	23.1707	-82.8314	-129.173					72.5	-20.7013	-11.7977	-7.73314	-6.21679	-5.51726	-5.31127	-9.54624	2.43614	-7.1101	-11.9824						382.5	-53.5514	362.5	0.3055
72.6	-173.662	-173.839	-99.4042	-64.9621	-88.6372	-36.0324	-106.09	23.1695	-82.92	-129.259					72.6	-20.8949	-11.9017	-8.03545	-6.12333	-5.44097	-5.28492	-9.61353	2.47199	-7.14154	-12.0855						382.6	-53.5121	363	0.2892
72.7	-173.519	-173.109	-99.3375	-65.0384	-88.7469	-36.0562	-105.968	23.0756	-82.8923	-129.044					72.7	-20.7852	-12.0261	-7.90766	-6.07612	-5.54015	-5.23974	-9.59583	2.4615	-7.13432	-12.0573						382.7	-53.4751	363.5	0.2875
72.8	-172.89	-173.133	-99.2707	-65.0098	-88.909	-36.0371	-105.875	23.017	-82.858	-128.892					72.8	-20.9072	-12.0318	-7.84185	-6.19104	-5.55207	-5.11004	-9.60568	2.48344	-7.12224	-12.0891						382.8	-53.4846	364	0.291
72.9	-172.461	-175.722	-99.2516	-64.738	-89.1713	-36.0085	-106.225	23.2437	-82.9818	-129.469					72.9	-20.7537	-12.0085	-7.87058	-6.06229	-5.49056	-5.06904	-9.54244	2.47056	-7.07189	-12.013						382.9	-53.4083	364.5	0.2964
73	-172.566	-178.946	-99.2278	-64.4233	-89.3954	-36.0324	-106.765	23.5897	-83.1753	-130.355					73	-20.8066	-11.8325	-7.89764	-5.96836	-5.5001	-5.14056	-9.5243	2.47198	-7.05232	-11.9963						383	-53.4179	365	0.3013
73.1	-172.675	-181.602	-99.204	-64.1277	-89.6863	-35.9751	-107.212	23.8897	-83.322	-131.101					73.1	-20.7561	-11.7329	-7.83518	-6.16529	-5.49056	-5.05473	-9.50579	2.45909	-7.0467	-11.9649						383.1	-53.4393	365.5	0.3061
73.2	-172.899	-181.802	-99.1754	-64.0705	-90.8688	-35.9942	-107.468	23.9047	-83.5637	-131.373					73.2	-20.8134	-11.7195	-7.72026	-6.15289	-5.50344	-5.12626	-9.50596	2.46571	-7.04025	-11.9717						383.2	-53.456	366	0.3065
73.3	-172.938	-180.257	-99.1229	-64.1038	-91.4696	-35.9942	-107.314	23.7339	-83.5803	-131.048					73.3	-20.8434	-11.5741	-7.90051	-6.1815	-5.49533	-5.13961	-9.52239	2.46029	-7.0621	-11.9827						383.3	-53.4751	366.5	0.2983
73.4	-173.09	-176.233	-99.1229	-64.204	-90.5827	-36.0037	-106.539	23.3547	-83.1846	-129.894					73.4	-20.8476	-11.5521	-7.67305	-6.14288	-5.5032	-5.18348	-9.48373	2.46437	-7.01936	-11.9481						383.4	-53.4846	367	0.2964
73.5	-173.286	-173.4	-99.1038	-64.595	-87.7932	-35.9799	-105.693	23.1415	-82.5515	-128.834					73.5	-20.7737	-11.4072	-7.77557	-6.08041	-5.50725	-5.22878	-9.46215	2.44662	-7.01553	-11.9088						383.5	-53.5132	367.5	0.3032
73.6	-173.476	-173.495	-99.0514	-64.9764	-86.1577	-35.999	-105.526	23.1894	-82.3367	-128.715					73.6	-20.8863	-11.3628	-7.94199	-6.15385	-5.45843	-5.19444	-9.49963	2.46044	-7.03919	-11.9601						383.6	-53.4799	368	0.3092
73.7	-173.658	-174.03	-99.0371	-65.4104	-85.3518	-35.9894	-105.579	23.2582	-82.3211	-128.838					73.7	-20.8143	-11.3609	-8.05643	-5.955	-5.41903	-5.21209	-9.46962	2.45738	-7.01224	-11.927						383.7	-53.5323	368.5	0.2939
73.8	-173.357	-175.136	-98.9655	-65.5487	-85.8191	-35.956	-105.797	23.3208	-82.4763	-129.118					73.8	-20.7299	-11.3633	-7.71597	-5.97074	-5.40425	-5.22353	-9.40128	2.45102	-6.95026	-11.8523						383.8	-53.4608	369	0.3158
73.9	-172.666	-174.378	-98.9417	-65.3484	-87.1972	-35.9608	-105.749	23.1523	-82.5963	-128.901					73.9	-20.7609	-11.3843	-7.80943	-6.19962	-5.49151	-5.17632	-9.47034	2.44175	-7.02858	-11.9121						383.9	-53.4513	369.5	0.3127
74	-172.475	-171.75	-98.9465	-65.0003	-87.1495	-35.9894	-105.218	22.8954	-82.3231	-128.114					74	-20.7626	-11.391	-7.76365	-6.01795	-5.44049	-5.2798	-9.44258	2.44835	-6.99423	-11.8909						384	-53.5132	370	0.3095
74.1	-172.456	-170.568	-98.9131	-64.7762	-85.9002	-36.0037	-104.769	22.825	-81.9445	-127.594					74.1	-20.7651	-11.3675	-7.952	-6.13334	-5.48162	-5.14867	-9.47471	2.44404	-7.03067	-11.9187						384.1	-53.4513	370.5	0.2993
74.2	-172.432	-182.341	-98.9274	-64.6284	-84.5555	-35.9656	-106.475	24.0597	-82.4152	-130.535					74.2	-20.7947	-11.3323	-8.13511	-6.08613	-5.4939	-5.21066	-9.5088	2.44194	-7.06687	-11.9507						384.2	-53.4083	371	0.3166
74.3	-172.547	-202.544	-98.8463	-64.5616	-84.8225	-35.9799	-109.884	26.3176	-83.566	-136.201					74.3	-20.779	-11.3624	-7.66066	-6.0127	-5.50057	-5.20255	-9.41964	2.45393	-6.96571	-11.8736						384.3	-53.4513	371.5	0.3111
74.4	-172.423	-213.893	-98.7796	-64.5473	-84.6413	-35.9847	-111.711	27.6803	-84.0311	-139.392					74.4	-20.6135	-11.2751	-7.87809	-6.0394	-5.42476	-5.19874	-9.40493	2.42433	-6.9806	-11.8293						384.4	-53.4083	372	0.3232
74.5	-172.361	-216.211	-98.5793	-64.8429	-84.0024	-35.956	-111.992	27.9724	-84.0196	-139.964					74.5	-20.7594	-11.2298	-7.71883	-6.06802	-5.44979	-5.14867	-9.39575	2.44943	-6.94633	-11.8452						384.5	-53.394	372.5	0.3215
74.6	-172.346	-208.71	-98.5841	-64.924	-84.0262	-35.9608	-110.759	27.0468	-83.7118	-137.805					74.6	-20.6469	-11.2093	-7.94485	-6.06039	-5.44383	-5.19492	-9.41669	2.42466	-6.99204	-11.8414						384.6	-53.375	373	0.3176
74.7	-172.26	-204.218	-98.5078	-65.1338	-85.1277	-35.956	-110.201	26.4571	-83.7435	-136.658					74.7	-20.7847	-11.1964	-7.97918	-6.0499	-5.50099	-5.15201	-9.44387	2.44484	-6.99903	-11.8887						384.7	-53.3606	373.5	0.3408
74.8	-172.17	-202.554	-98.4649	-65.1147	-84.9703	-35.9656	-109.873	26.2593	-83.6139	-136.133					74.8	-20.7008	-11.2026	-8.16229	-6.00364	-5.56018	-5.35323	-9.49712	2.41584	-7.08129	-11.913						384.8	-53.4226	374	0.3035
74.9	-172.094	-198.253	-98.4982	-64.7523	-84.7641	-35.956	-109.053	25.7797	-83.2732	-134.833					74.9	-20.6607	-11.184	-8.04356	-5.9283	-5.55017	-5.27265	-9.4399	2.42023	-7.01967	-11.8601						384.9	-53.3845	374.5	0.3239
75	-172.032	-193.275	-98.5078	-64.4519	-84.3314	-35.9513	-108.091	25.2386	-82.8529	-133.33					75	-20.7556	-11.154	-7.86808	-6.05419	-5.57496	-5.2035	-9.43505	2.43449	-7.00057	-11.8695						385	-53.3416	375	0.3109
75.1	-171.951	-189.641	-98.5698	-64.2803	-84.627	-35.9608	-107.505	24.8259	-82.679	-132.331					75.1	-20.7332	-11.1421	-7.70643	-6.14049	-5.53693	-5.2798	-9.42315	2.42806	-6.99509	-11.8512						385.1	-53.3511	375.5	0.3181
75.2	-171.841	-186.432	-98.5078	-64.2183	-84.503	-35.9417	-106.907	24.4755	-82.4318	-131.383					75.2	-20.747	-11.1535	-7.90861	-6.05514	-5.52299	-5.21686	-9.43402	2.43424	-6.99979	-11.8683						385.2	-53.3702	376	0.3021
75.3	-171.712	-184.215	-98.5555	-64.1754	-83.7735	-35.9465	-106.396	24.2494	-82.1469	-130.646					75.3	-20.7384	-11.2169	-7.86379	-6.06897	-5.49962	-5.18205	-9.4283	2.43801	-6.99029	-11.8663						385.3	-53.332	376.5	0.3282
75.4	-171.183	-182.579	-98.5555	-64.4567	-84.1597	-35.9465	-106.147	23.9992	-82.1476	-130.146					75.4	-20.7094	-11.3299	-8.00446	-6.01735	-5.53586	-5.18348	-9.46341	2.43381	-7.0296	-11.8972						385.4	-53.3893	377	0.3087
75.5	-171.006	-181.196	-98.6079	-64.7285	-83.9094	-35.9572	-105.901	23.8273	-82.0737	-129.728					75.5	-20.6493	-11.3037	-7.84948	-5.98838	-5.48436	-5.16762	-9.40714	2.43214	-6.975	-11.8393						385.5	-53.332	377.5	0.3498
75.6	-171.025	-179.58	-98.5555	-64.8859	-83.9547	-35.9656	-105.661	23.649	-82.0122	-129.31					75.6	-20.7027	-11.0658	-7.72694	-5.95691	-5.43763	-5.15248	-9.3404	2.44199	-6.89841	-11.7824						385.6	-53.2987	378	0.3623
75.7	-171.097	-178.235	-98.6413	-64.8572	-84.2485	-35.9456	-105.504	23.5101	-81.9941	-129.014					75.7	-20.7914	-10.8645	-7.92673	-6.00269	-5.46433	-5.15248	-9.36702	2.44366	-6.92336	-11.8107						385.7	-53.2748	378.5	0.3586
75.8	-171.178	-176.309	-98.6413	-64.5759	-84.4983	-35.9322	-105.189	23.3306	-81.8585	-128.52					75.8	-20.613	-10.8512	-7.87046	-5.98135	-5.49151	-5.14462	-9.32536	2.41672	-6.90864	-11.7421						385.8	-53.2414	379	0.3294
75.9	-171.259	-175.25	-98.6389	-64.1563	-84.6318	-35.9274	-104.977	23.2522	-81.7251	-128.229					75.9	-20.7256	-10.8683	-7.61059	-5.9922	-5.47578	-5.15439	-9.30448	2.44001	-6.86447	-11.7445						385.9	-53.2081	379.5	0.3388
76	-171.393	-173.968	-98.6461	-63.9417	-84.0596	-35.9513	-104.66	23.1633	-81.4965	-127.823					76	-20.6936	-10.8603	-7.86093	-5.9736	-5.43596	-5.1191	-9.32391	2.43442	-6.88949	-11.7583						386	-53.1556	380	0.3431
76.1	-171.569	-174.115	-98.627	-63.8225	-83.535	-35.9751	-104.607	23.2155	-81.3918	-127.823					76.1	-20.6931	-11.0553	-7.51236	-5.96263	-5.35132	-5.13746	-9.28536	2.45041	-6.83495	-11.7358						386.1	-53.189	380.5	0.3499
76.2	-171.793	-177.191	-98.5841	-63.9751	-84.1883	-35.9751	-105.284	23.5189	-81.7656	-128.803					76.2	-20.6895	-11.3218	-7.64778	-5.88777	-5.42523	-5.14056	-9.3521	2.45275	-6.89936	-11.8049						386.2	-53.127	381	0.3334
76.3	-171.445	-177.286	-98.5507	-64.1658	-84.4363	-35.9513	-105.306	23.48	-81.8259	-128.786					76.3	-20.6741	-11.4553	-7.72026	-6.01461	-5.5535	-5.13579	-9.42559	2.43985	-6.98574	-11.8654						386.3	-53.0889	381.5	0.3363
76.4	-170.859	-175.031	-98.5078	-64.5998	-83.3729	-35.9465	-104.719	23.2032	-81.5162	-127.923					76.4	-20.697	-11.5846	-7.69165	-5.92639	-5.4815	-5.18825	-9.42822	2.45266	-6.97555	-11.8809						386.4	-53.0507	382	0.3361
76.5	-170.253	-172.246	-98.5221	-64.9908	-83.6876	-35.9417	-104.274	22.8348	-81.4388	-127.108					76.5	-20.8014	-11.5555	-7.67639	-6.01795	-5.4548	-5.0595	-9.42758	2.47283	-6.95475	-11.9004						386.5	-53.0221	382.5	0.3438
76.6	-170.372	-170.959	-98.4887	-65.1577	-84.1597	-35.9322	-104.178	22.6969	-81.4813	-126.875					76.6	-20.5563	-11.3624	-7.77891	-6.14955	-5.41093	-5.12101	-9.39651	2.42026	-6.97625	-11.8168						386.6	-53.0018	383	0.3434
76.7	-170.658	-169.786	-98.4553	-65.2006	-84.0739	-35.9417	-104.019	22.6099	-81.4094	-126.629					76.7	-20.6955	-11.3032	-7.65493	-6.01985	-5.45802	-5.17299	-9.38409	2.44327	-6.94082	-11.8274						386.7	-52.9744	383.5	0.3532
76.8	-170.739	-168.889	-98.4935	-64.8811	-83.4492	-35.9656	-103.736	22.5654	-81.1709	-126.302					76.8	-20.6168	-11.2923	-7.67496	-5.95691	-5.49962	-5.21113	-9.37529	2.42889	-6.9464	-11.8042						386.8	-52.9601	384	0.3658
76.9	-170.706	-168.36	-98.5412	-64.5568	-83.2203	-35.9704	-103.559	22.536	-81.0231	-126.095					76.9	-20.6712	-11.381	-7.65779	-6.0375	-5.46672	-5.20017	-9.40239	2.43868	-6.96371	-11.8411						386.9	-52.9506	384.5	0.343
77	-170.725	-169.752	-98.3409	-64.3423	-84.2503	-35.9417	-103.892	22.6585	-81.2336	-126.551					77	-20.7723	-11.5436	-7.6082	-5.92496	-5.47673	-5.18491	-9.41844	2.46555	-6.9529	-11.884						387	-52.9553	385	0.3576
77.1	-170.701	-170.387	-98.441	-64.2946	-83.454	-35.9465	-103.871	22.7427	-81.1279	-126.613					77.1	-20.5343	-11.3824	-7.76604	-6.14192	-5.47101	-5.18956	-9.41421	2.41075	-7.00346	-11.825						387.1	-52.9697	385.5	0.3517
77.2	-170.558	-169.576	-98.3838	-64.1801	-85.6617	-35.9417	-104.05	22.5947	-81.4556	-126.645					77.2	-20.676	-11.8788	-7.59771	-6.05133	-5.55589	-5.2097	-9.4949	2.44973	-7.04517	-11.9446						387.2	-52.9601	386	0.3679
77.3	-170.434	-167.587	-98.3457	-64.1944	-85.7666	-35.9227	-103.709	22.3903	-81.3182	-126.099					77.3	-20.7227	-11.9837	-7.6845	-6.00746	-5.50057	-5.16345	-9.5104	2.46585	-7.04455	-11.9762						387.3	-53.0221	386.5	0.3673
77.4	-170.119	-167.893	-98.3027	-64.4138	-86.0432	-35.9036	-103.779	22.3703	-81.409	-126.149					77.4	-20.7647	-11.7052	-7.87619	-6.0766	-5.4157	-5.11195	-9.49172	2.46339	-7.02833	-11.9551						387.4	-53.065	387	0.3481
77.5	-170	-168.05	-98.3123	-64.5235	-86.3532	-35.8988	-103.856	22.3594	-81.497	-126.216					77.5	-20.6707	-11.9155	-7.91815	-6.08804	-5.40807	-5.06904	-9.51159	2.45723	-7.05435	-11.9688						387.5	-52.9983	387.5	0.3571
77.6	-170.124	-168.718	-98.3075	-64.4662	-86.6297	-35.9084	-104.026	22.4308	-81.5948	-126.456					77.6	-20.686	-11.7519	-7.85091	-6.07183	-5.36289	-5.14867	-9.4787	2.45436	-7.02434	-11.9331						387.6	-53.0555	388	0.3752
77.7	-169.852	-169.824	-98.2503	-64.4281	-86.7489	-35.9274	-104.172	22.509	-81.6629	-126.681					77.7	-20.6393	-11.2541	-7.81944	-5.99792	-5.31699	-5.30459	-9.38872	2.43087	-6.95785	-11.8196						387.7	-53.0221	388.5	0.3684
77.8	-169.967	-171.493	-98.3123	-64.0705	-87.0446	-35.9036	-104.465	22.6987	-81.7664	-127.164					77.8	-20.7799	-11.5502	-7.74553	-6.03988	-5.31079	-5.21876	-9.44085	2.46542	-6.97544	-11.9063						387.8	-53.0126	389	0.3664
77.9	-169.962	-172.499	-98.1883	-63.8177	-87.2782	-35.9072	-104.609	22.8075	-81.8012	-127.416					77.9	-20.4304	-11.3852	-7.73886	-6.14336	-5.39662	-5.31938	-9.40231	2.39203	-7.01028	-11.7943						387.9	-53.003	389.5	0.3744
78	-170.1	-172.713	-98.174	-63.6413	-87.4594	-35.9179	-104.668	22.8471	-81.8207	-127.515					78	-20.6168	-11.4182	-7.69988	-6.18389	-5.44955	-5.29792	-9.44437	2.41899	-7.02538	-11.8634						388	-53.0126	390	0.3677
78.1	-170.148	-172.346	-98.1454	-63.6222	-87.736	-35.8798	-104.646	22.8136	-81.8327	-127.46					78.1	-20.4933	-11.3037	-7.705	-6.06027	-5.38518	-5.31938	-9.37782	2.40472	-6.97309	-11.7825						388.1	-52.9875	390.5	0.3603
78.2	-170.129	-173.391	-98.1978	-63.6318	-88.2748	-35.906	-104.922	22.8986	-82.0231	-127.82					78.2	-20.737	-11.2703	-7.75868	-5.94308	-5.45432	-5.32414	-9.41459	2.44165	-6.97294	-11.8562						388.2	-52.9601	391	0.3611
78.3	-169.733	-175.927	-98.2217	-63.7033	-89.5527	-35.9084	-105.508	23.0819	-82.4259	-128.59					78.3	-20.6312	-11.2069	-7.80561	-5.97074	-5.38661	-5.26025	-9.37688	2.42863	-6.94825	-11.8055						388.3	-52.9744	391.5	0.3683
78.4	-169.256	-177.849	-98.1311	-63.9751	-91.0357	-35.9179	-106.028	23.1855	-82.842	-129.213					78.4	-20.6278	-11.2026	-7.82421	-5.89683	-5.51202	-5.25119	-9.38578	2.42485	-6.96093	-11.8106						388.4	-52.9553	392	0.3763
78.5	-168.837	-178.517	-98.1788	-64.2087	-89.8865	-35.9036	-105.922	23.2292	-82.6926	-129.151					78.5	-20.5343	-11.1011	-7.89276	-6.03988	-5.40139	-5.17537	-9.35747	2.41008	-6.94738	-11.7675						388.5	-52.9363	392.5	0.3779
78.6	-168.875	-178.14	-98.0977	-64.3232	-87.3068	-35.8893	-105.439	23.2522	-82.1865	-128.691					78.6	-20.5425	-11.071	-7.9563	-5.94261	-5.36849	-5.31127	-9.36536	2.40796	-6.9574	-11.7733						388.6	-52.9172	393	0.3809
78.7	-169.271	-176.295	-98.0452	-64.3518	-85.738	-35.8845	-104.931	23.1389	-81.7919	-128.07					78.7	-20.5705	-11.0806	-7.98491	-6.00364	-5.46624	-5.24737	-9.3922	2.40735	-6.98485	-11.7995						388.7	-52.8933	393.5	0.3804
78.8	-169.409	-174.115	-97.9547	-64.08	-84.9274	-35.8655	-104.392	22.9709	-81.4211	-127.363					78.8	-20.603	-11.1115	-7.89145	-6.11188	-5.31461	-5.14676	-9.36321	2.42416	-6.93905	-11.7874						388.8	-52.8838	394	0.3852
78.9	-169.543	-173.505	-98.0119	-63.7033	-84.2503	-35.875	-104.148	22.9618	-81.1862	-127.11					78.9	-20.6021	-11.1087	-7.66685	-6.13191	-5.38232	-5.20255	-9.34906	2.42098	-6.92808	-11.77						388.9	-52.86	394.5	0.3827
79	-169.872	-173.953	-97.9547	-63.5364	-83.9642	-35.8571	-104.19	23.0586	-81.1309	-127.248					79	-20.4733	-11.0982	-7.68307	-6.11761	-5.38041	-5.21352	-9.32769	2.40053	-6.92716	-11.7282						389	-52.8743	395	0.3906
79.1	-169.929	-174.211	-97.9642	-63.422	-84.7939	-35.8511	-104.362	23.0734	-81.2883	-127.435					79.1	-20.6855	-11.0243	-7.66113	-6.08304	-5.38756	-5.19444	-9.33933	2.43441	-6.90491	-11.7737						389.1	-52.8457	395.5	0.3947
79.2	-169.743	-174.101	-97.926	-63.3838	-86.0957	-35.8368	-104.514	23.0131	-81.5013	-127.527					79.2	-20.5186	-11.0395	-7.76794	-6.04131	-5.46624	-5.14962	-9.33055	2.40671	-6.92384	-11.7373						389.2	-52.8647	396	0.3874
79.3	-169.552	-173.624	-97.8784	-63.422	-85.8477	-35.8368	-104.36	22.9518	-81.4084	-127.312					79.3	-20.5582	-10.9976	-7.81181	-6.04131	-5.42142	-5.1377	-9.328	2.41403	-6.91397	-11.742						389.3	-52.86	396.5	0.3865
79.4	-169.223	-173.138	-97.8545	-63.5793	-84.2026	-35.8273	-103.971	22.9093	-81.0614	-126.88					79.4	-20.5544	-10.9971	-7.83041	-6.0437	-5.33034	-5.16297	-9.31982	2.41644	-6.90338	-11.7363						389.4	-52.8504	397	0.3988
79.5	-169.194	-171.989	-97.8545	-63.7891	-84.2742	-35.8178	-103.82	22.778	-81.0417	-126.598					79.5	-20.4457	-11.0207	-7.80371	-6.10187	-5.46195	-5.16107	-9.33249	2.39101	-6.94148	-11.7235						389.5	-52.8326	397.5	0.4131
79.6	-169.204	-170.029	-97.9117	-64.0276	-84.9083	-35.8178	-103.65	22.5528	-81.0969	-126.202					79.6	-20.4914	-11.0681	-7.81277	-6.00603	-5.51917	-5.23498	-9.35542	2.39609	-6.95933	-11.7515						389.6	-52.8123	398	0.3908
79.7	-169.128	-169.19	-97.9022	-64.1563	-84.8273	-35.8082	-103.502	22.459	-81.0429	-125.961					79.7	-20.5233	-11.02	-7.92494	-5.93355	-5.3847	-5.29458	-9.34684	2.40488	-6.94196	-11.7517						389.7	-52.8075	398.5	0.4052
79.8	-168.741	-169.738	-97.8545	-64.0752	-84.2026	-35.7939	-103.401	22.4993	-80.9017	-125.9					79.8	-20.5787	-11.0791	-8.06454	-6.01795	-5.38136	-5.25643	-9.39635	2.41055	-6.9858	-11.8069						389.8	-52.736	399	0.4045
79.9	-168.474	-169.523	-97.8021	-63.7653	-84.4458	-35.7844	-103.299	22.465	-80.8342	-125.764					79.9	-20.5773	-11.0767	-8.01876	-5.89159	-5.28743	-5.20827	-9.34334	2.42504	-6.9183	-11.7684						389.9	-52.6549	399.5	0.4069
80	-168.489	-169.194	-97.7592	-63.5459	-84.7653	-35.7796	-103.256	22.439	-80.8165	-125.695					80	-20.6197	-11.1516	-7.88715	-5.95167	-5.4877	-5.16583	-9.37728	2.4246	-6.95267	-11.8019						390	-52.6835	400	0.4061
80.1	-168.174	-168.517	-97.8021	-63.3695	-83.8164	-35.7653	-102.907	22.3802	-80.5272	-125.288					80.1	-20.5763	-11.1215	-7.8223	-5.98171	-5.29029	-5.07571	-9.31131	2.43303	-6.87828	-11.7443						390.1	-52.612	400.5	0.415
80.2	-167.812	-168.15	-97.7687	-63.2598	-83.4588	-35.7796	-102.705	22.3246	-80.3802	-125.029					80.2	-20.4485	-11.1301	-7.90527	-6.07278	-5.39948	-5.08871	-9.34082	2.40096	-6.93986	-11.7418						390.2	-52.5691	401	0.4125
80.3	-167.969	-167.201	-97.8641	-63.2598	-84.4744	-35.7653	-102.756	22.2199	-80.5357	-124.976					80.3	-20.4868	-11.1278	-7.80228	-6.0518	-5.32224	-5.07094	-9.3103	2.41513	-6.89517	-11.7254						390.3	-52.469	401.5	0.418
80.4	-168.05	-182.665	-97.8593	-63.36	-84.6556	-35.7796	-105.395	23.8023	-81.5926	-129.197					80.4	-20.4643	-11.0806	-7.96536	-6.0251	-5.39281	-5.04233	-9.3284	2.40629	-6.92212	-11.7347						390.4	-52.4499	402	0.4036
80.5	-168.279	-211.919	-97.7639	-63.5173	-84.1549	-35.7653	-110.233	27.2475	-82.9858	-137.481					80.5	-20.4581	-11.0329	-7.92244	-5.95834	-5.35943	-5.09669	-9.30464	2.40669	-6.89794	-11.7113						390.5	-52.4308	402.5	0.4137
80.6	-168.04	-218.685	-97.8307	-63.6461	-83.659	-35.7701	-111.272	28.0905	-83.1815	-139.362					80.6	-20.6421	-11.0314	-7.74982	-5.96359	-5.32343	-5.12959	-9.30666	2.43845	-6.86821	-11.7451						390.6	-52.3831	403	0.4031
80.7	-168.284	-218.647	-97.7258	-63.565	-84.3552	-35.7558	-111.389	28.087	-83.3018	-139.476					80.7	-20.7394	-10.9408	-7.67496	-6.0071	-5.28266	-5.16726	-9.30204	2.45122	-6.85081	-11.7533						390.7	-52.3688	403.5	0.4077
80.8	-167.778	-220.598	-97.6924	-63.3981	-83.8164	-35.751	-111.506	28.3303	-83.1753	-139.836					80.8	-20.4514	-11.1049	-7.59199	-6.0828	-5.25882	-5.16583	-9.27595	2.41038	-6.86557	-11.6863						390.8	-52.3498	404	0.4068
80.9	-167.068	-222.519	-97.6781	-63.0691	-85.2338	-35.7749	-111.89	28.5032	-83.3873	-140.394					80.9	-20.4647	-10.9933	-7.65946	-6.02367	-5.31079	-5.09049	-9.25707	2.41224	-6.84483	-11.6693						390.9	-52.345	404.5	0.4072
81	-167.22	-215.195	-97.6256	-62.9499	-86.3246	-35.813	-110.855	27.548	-83.3067	-138.403					81	-20.3613	-11.0543	-7.63491	-6.04608	-5.32224	-5.06808	-9.24782	2.39795	-6.84986	-11.6458						391	-52.3164	405	0.416
81.1	-167.654	-213.178	-97.6161	-62.9213	-86.439	-35.7939	-110.6	27.3246	-83.2758	-137.925					81.1	-20.2974	-11.0348	-7.736	-5.95357	-5.42476	-5.09383	-9.25672	2.38254	-6.87418	-11.6393						391.1	-52.221	405.5	0.4218
81.2	-167.955	-225.705	-97.5493	-62.926	-86.2912	-35.7701	-112.699	28.9515	-83.7478	-141.651					81.2	-20.45	-11.0677	-7.78463	-5.9655	-5.39567	-5.10623	-9.29494	2.40619	-6.88875	-11.7011						391.2	-52.3307	406	0.423
81.3	-168.121	-219.878	-97.5827	-63.0214	-86.4724	-35.7749	-111.808	28.1991	-83.6093	-140.008					81.3	-20.5377	-11.091	-7.72217	-5.98457	-5.44049	-5.11052	-9.31441	2.41814	-6.89628	-11.7325						391.3	-52.2878	406.5	0.4042
81.4	-168.145	-208.715	-97.516	-63.0977	-86.6798	-35.7653	-109.986	26.7929	-83.1936	-136.779					81.4	-20.5038	-11.2284	-8.0345	-6.02319	-5.39948	-5.13651	-9.38765	2.40892	-6.97873	-11.7966						391.4	-52.2973	407	0.4239
81.5	-168.145	-206.874	-97.5207	-63.4506	-86.9778	-35.7701	-109.79	26.538	-83.2518	-136.328					81.5	-20.6436	-11.256	-7.952	-6.02796	-5.37278	-5.17585	-9.40469	2.43168	-6.97302	-11.8364						391.5	-52.3402	407.5	0.4276
81.6	-168.241	-204.972	-97.4969	-63.6604	-86.9778	-35.7701	-109.52	26.3021	-83.2175	-135.822					81.6	-20.541	-11.2627	-7.89061	-6.03535	-5.34226	-5.15344	-9.3709	2.41995	-6.95095	-11.7908						391.6	-52.3784	408	0.4359
81.7	-168.217	-200.48	-97.4826	-63.875	-86.9802	-35.7844	-108.803	25.7483	-83.0548	-134.551					81.7	-20.6278	-11.1425	-7.77224	-6.04608	-5.35132	-5.08525	-9.33754	2.43574	-6.90181	-11.7733						391.7	-52.3974	408.5	0.4334
81.8	-168.169	-197.256	-97.4349	-63.8273	-86.9492	-35.7844	-108.237	25.3691	-82.8678	-133.606					81.8	-20.429	-11.02	-7.80371	-6.04417	-5.34465	-4.96413	-9.2676	2.40894	-6.85866	-11.6765						391.8	-52.407	409	0.421
81.9	-168.15	-194.009	-97.4254	-63.5459	-87.016	-35.7939	-107.657	25.0046	-82.6521	-132.661					81.9	-20.4895	-10.9795	-8.0097	-6.04131	-5.4629	-5.05664	-9.33992	2.4016	-6.93833	-11.7415						391.9	-52.4165	409.5	0.4169
82	-168.274	-189.379	-97.3956	-63.2837	-87.2925	-35.7892	-106.902	24.4973	-82.4051	-131.4					82	-20.4795	-10.834	-8.11985	-6.12524	-5.41141	-4.98034	-9.32506	2.3985	-6.92657	-11.7236						392	-52.4737	410	0.4314
82.1	-168.479	-184.453	-97.3538	-63.05	-88.2891	-35.7749	-106.233	23.9603	-82.273	-130.194					82.1	-20.4666	-10.9394	-8.01375	-6.04465	-5.31795	-5.07619	-9.30976	2.40368	-6.90609	-11.7134						392.1	-52.4642	410.5	0.4084
82.2	-168.698	-179.47	-97.3681	-63.1025	-88.251	-35.7653	-105.443	23.4448	-81.9978	-128.887					82.2	-20.5463	-11.1428	-7.95916	-6.15957	-5.29315	-5.0781	-9.36317	2.41792	-6.94525	-11.7811						392.2	-52.4356	411	0.4294
82.3	-168.651	-176.366	-97.3062	-63.0214	-88.0376	-35.7844	-104.861	23.126	-81.7351	-127.987					82.3	-20.4552	-11.3419	-7.96631	-5.97455	-5.45051	-5.15487	-9.39055	2.40414	-6.98641	-11.7947						392.3	-52.469	411.5	0.4335
82.4	-168.822	-174.058	-97.3014	-63.2026	-87.8218	-35.7987	-104.501	22.8991	-81.6018	-127.4					82.4	-20.5105	-11.4558	-7.70452	-6.05228	-5.44621	-5.16536	-9.38912	2.41741	-6.97171	-11.8065						392.4	-52.4547	412	0.4514
82.5	-168.784	-172.446	-97.2203	-63.4697	-87.7884	-35.7939	-104.251	22.7194	-81.5311	-126.97					82.5	-20.3245	-11.2851	-7.86379	-5.97599	-5.4821	-5.14009	-9.34527	2.38371	-6.96156	-11.729						392.5	-52.4463	412.5	0.447
82.6	-168.851	-172.303	-97.1726	-63.5936	-87.9696	-35.7415	-104.272	22.7054	-81.5666	-126.977					82.6	-20.4294	-11.6871	-8.12605	-5.95024	-5.51822	-5.10528	-9.46939	2.40754	-7.06185	-11.8769						392.6	-52.4308	413	0.4209
82.7	-169.829	-172.179	-97.1297	-63.6461	-88.4465	-35.8082	-104.506	22.7654	-81.741	-127.272					82.7	-20.603	-11.6132	-7.72503	-5.93545	-5.51345	-5.08668	-9.4128	2.44215	-6.97065	-11.855						392.7	-52.4308	413.5	0.4291
82.8	-169.099	-170.234	-97.2585	-63.5889	-89.2571	-35.7081	-104.191	22.4976	-81.6933	-126.689					82.8	-20.5773	-11.606	-7.85139	-5.96597	-5.48388	-5.16679	-9.44189	2.4306	-7.01129	-11.8725						392.8	-52.4213	414	0.4399
82.9	-167.721	-167.983	-97.3491	-63.2741	-89.1999	-35.67	-103.533	22.1689	-81.364	-125.702					82.9	-20.5091	-11.5474	-8.18518	-5.96406	-5.43954	-5.09908	-9.45739	2.41845	-7.03893	-11.8758						392.9	-52.407	414.5	0.4253
83	-167.044	-167.277	-97.4111	-62.9499	-89.0473	-35.7296	-103.243	22.0515	-81.1917	-125.295					83	-20.4624	-11.4987	-8.08361	-5.85439	-5.46433	-5.17537	-9.42313	2.41121	-7.01192	-11.8343						393	-52.4165	415	0.4254
83.1	-166.944	-166.92	-97.4349	-62.8068	-88.6563	-35.7844	-103.091	22.0187	-81.0723	-125.11					83.1	-20.3904	-11.4716	-7.18143	-5.94738	-5.53538	-5.08334	-9.26824	2.41789	-6.85034	-11.6861						393.1	-52.4046	415.5	0.4433
83.2	-167.063	-167.416	-97.4254	-62.8593	-88.1318	-35.7558	-103.108	22.0897	-81.0188	-125.198					83.2	-20.4247	-11.772	-8.23859	-6.19676	-5.43286	-5.07333	-9.52303	2.40241	-7.12062	-11.9254						393.2	-52.3927	416	0.4259
83.3	-167.173	-168.217	-97.4158	-62.8831	-87.5739	-35.8798	-103.19	22.1771	-81.0132	-125.367					83.3	-20.4905	-11.9064	-7.25773	-6.03893	-5.34083	-5.08286	-9.35288	2.45131	-6.90156	-11.8042						393.3	-52.4022	416.5	0.4457
83.4	-167.359	-168.303	-97.3777	-63.1025	-86.9111	-35.7987	-103.142	22.2146	-80.9273	-125.356					83.4	-20.4719	-11.9627	-6.727	-6.09949	-5.37946	-5.11767	-9.29304	2.46053	-6.8325	-11.7536						393.4	-52.3831	417	0.4432
83.5	-167.387	-167.988	-97.3395	-63.4077	-86.253	-35.7558	-103.022	22.1893	-80.8325	-125.211					83.5	-20.5148	-11.9026	-7.04315	-5.94642	-5.38041	-5.16107	-9.32474	2.45883	-6.86591	-11.7836						393.5	-52.3736	417.5	0.4471
83.6	-167.506	-167.096	-97.2942	-63.7367	-85.6379	-35.8082	-102.847	22.1055	-80.7411	-124.952					83.6	-20.4948	-11.863	-7.4785	-6.04703	-5.42356	-5.15344	-9.41006	2.43543	-6.97463	-11.8455						393.6	-52.3831	418	0.4473
83.7	-167.401	-165.766	-97.2299	-64.0132	-85.0514	-35.7987	-102.543	21.9676	-80.5758	-124.511					83.7	-20.3966	-11.8039	-7.97012	-6.06658	-5.45575	-5.27789	-9.49513	2.3969	-7.09823	-11.892						393.7	-52.3593	418.5	0.4357
83.8	-167.316	-165.508	-97.2299	-64.0943	-84.5412	-35.8035	-102.415	21.943	-80.4725	-124.358					83.8	-20.4705	-11.6237	-8.08075	-6.01366	-5.47864	-5.20017	-9.47789	2.40615	-7.07174	-11.884						393.8	-52.3307	419	0.4386
83.9	-167.168	-174.916	-97.1965	-63.8988	-84.0834	-35.7892	-103.842	22.8932	-80.9488	-126.735					83.9	-20.4137	-11.5746	-8.19186	-6.02915	-5.46052	-5.11529	-9.46418	2.39935	-7.06483	-11.8635						393.9	-52.2925	419.5	0.4482
84	-166.805	-197.447	-97.2442	-63.4935	-84.993	-35.8178	-107.633	25.3602	-82.2733	-132.994					84	-20.489	-11.5312	-8.5781	-6.03178	-5.48341	-5.1563	-9.54497	2.39967	-7.1453	-11.9446						394	-52.283	420	0.4452
84.1	-166.71	-206.068	-97.1536	-63.3314	-85.6141	-35.7939	-109.112	26.3847	-82.7271	-135.497					84.1	-20.4919	-11.4119	-8.77455	-6.0046	-5.51011	-5.12053	-9.55227	2.39656	-7.15572	-11.9488						394.1	-52.2639	420.5	0.4408
84.2	-166.686	-205.138	-97.0534	-63.3504	-85.7333	-35.7844	-108.958	26.2671	-82.6906	-135.225					84.2	-20.4328	-11.4887	-8.10888	-5.83103	-5.48436	-5.14962	-9.4159	2.40753	-7.00837	-11.8234						394.2	-52.2258	421	0.4472
84.3	-166.619	-203.203	-97.001	-63.1883	-84.2885	-35.7796	-108.347	26.0807	-82.2658	-134.427					84.3	-20.3842	-11.2565	-7.98204	-6.00317	-5.45146	-5.12578	-9.36718	2.39096	-6.97622	-11.7581						394.3	-52.1781	421.5	0.4229
84.4	-166.472	-208.023	-97.0105	-63.2455	-83.5541	-35.7844	-109.015	26.6795	-82.3354	-135.694					84.4	-20.366	-11.2532	-7.68593	-5.914	-5.43239	-5.15582	-9.30122	2.39774	-6.90348	-11.699						394.4	-52.1113	422	0.431
84.5	-166.524	-211.795	-96.9771	-63.4887	-84.4887	-35.8082	-109.847	27.1079	-82.7391	-136.955					84.5	-20.3017	-11.2522	-7.88715	-5.89397	-5.48579	-5.15546	-9.32937	2.38163	-6.94774	-11.711						394.5	-52.035	422.5	0.4239
84.6	-166.538	-218.29	-96.9962	-63.5793	-84.689	-35.8321	-110.987	27.9183	-83.0692	-138.906					84.6	-20.313	-11.2302	-8.07169	-5.89111	-5.44526	-5.16536	-9.35276	2.38102	-6.97174	-11.7338						394.6	-52.0398	423	0.4608
84.7	-166.023	-217.665	-96.9819	-63.5507	-84.5602	-35.6747	-110.743	27.8242	-82.9185	-138.567					84.7	-20.3045	-11.2007	-7.5095	-5.85201	-5.43143	-5.17489	-9.24551	2.39285	-6.85266	-11.6384						394.7	-51.9921	423.5	0.4478
84.8	-165.58	-219.098	-96.9867	-63.4458	-83.9928	-35.7987	-110.817	27.9919	-82.8251	-138.809					84.8	-20.2797	-11.2145	-7.6969	-5.91447	-5.35991	-5.08334	-9.25815	2.39127	-6.86687	-11.6494						394.8	-52.0064	424	0.4678
84.9	-165.256	-219.749	-96.9759	-63.2646	-83.0916	-35.7367	-110.679	28.0999	-82.579	-138.779					84.9	-20.2816	-11.2446	-7.76556	-5.98123	-5.5206	-5.02088	-9.30241	2.38286	-6.91955	-11.6853						394.9	-51.9111	424.5	0.4554
85	-165.48	-220.688	-96.9628	-62.9928	-82.3	-35.8035	-110.705	28.2719	-82.4327	-138.976					85	-20.3207	-11.123	-7.50282	-5.88872	-5.45575	-4.99417	-9.2142	2.40084	-6.81336	-11.615						395	-51.9254	425	0.4456
85.1	-165.423	-216.258	-96.9724	-62.8688	-81.6611	-35.7272	-109.818	27.7326	-82.0858	-137.551					85.1	-20.3827	-11.0367	-7.53811	-5.9202	-5.46302	-5.10671	-9.24124	2.399	-6.84224	-11.6402						395.1	-51.8825	425.5	0.4627
85.2	-165.551	-213.912	-96.8913	-62.7925	-81.2176	-35.7892	-109.359	27.4574	-81.9016	-136.816					85.2	-20.3392	-11.0786	-7.7503	-5.8749	-5.42428	-5.12387	-9.2652	2.39175	-6.87345	-11.657						395.2	-51.8634	426	0.4737
85.3	-165.709	-210.684	-96.7912	-62.7735	-80.8933	-35.7224	-108.762	27.0806	-81.6816	-135.843					85.3	-20.3183	-11.0953	-8.06311	-5.96883	-5.45146	-5.11422	-9.33522	2.37752	-6.95769	-11.7127						395.3	-51.8491	426.5	0.4502
85.4	-165.828	-217.16	-96.9199	-62.9499	-80.674	-35.8368	-109.895	27.8956	-81.9991	-137.79					85.4	-20.335	-11.113	-7.55289	-5.94118	-5.46863	-5.09765	-9.25139	2.39247	-6.85892	-11.6439						395.4	-51.9301	427	0.4613
85.5	-165.766	-207.27	-96.8675	-63.2932	-80.5738	-35.7701	-108.257	26.6352	-81.6215	-134.892					85.5	-20.3632	-11.0691	-8.15037	-5.90446	-5.38899	-5.12864	-9.33412	2.38791	-6.94621	-11.722						395.5	-51.8443	427.5	0.4451
85.6	-165.675	-203.512	-96.9771	-63.5316	-80.5071	-35.7176	-107.654	26.1584	-81.4951	-133.812					85.6	-20.2673	-10.9847	-7.77891	-5.97026	-5.45766	-5.1706	-9.27157	2.36877	-6.90281	-11.6403						395.6	-51.9015	428	0.4675
85.7	-165.504	-202.568	-96.9056	-63.6461	-80.4594	-35.7462	-107.472	26.0241	-81.4475	-133.496					85.7	-20.3441	-10.998	-7.92721	-6.05085	-5.41474	-5.16774	-9.31711	2.37674	-6.94038	-11.6939						395.7	-51.8872	428.5	0.4624
85.8	-165.265	-199.24	-96.8913	-63.5936	-80.3211	-35.751	-106.844	25.6108	-81.2329	-132.455					85.8	-20.3994	-10.938	-8.06454	-5.96502	-5.30507	-5.14533	-9.30289	2.39269	-6.9102	-11.6956						395.8	-51.9445	429	0.4486
85.9	-165.175	-194.481	-96.8198	-63.2884	-80.0732	-35.7462	-105.931	25.0645	-80.8661	-130.995					85.9	-20.2311	-10.9466	-7.86188	-6.13286	-5.27026	-5.09002	-9.25544	2.36819	-6.88726	-11.6236						395.9	-51.9635	429.5	0.4706
86	-165.117	-189.493	-96.8007	-62.9165	-79.8824	-35.7462	-104.993	24.5075	-80.4853	-129.5					86	-20.4352	-10.9132	-7.87237	-5.97026	-5.38947	-5.08096	-9.2769	2.40006	-6.87684	-11.677						396	-51.9325	430	0.4664
86.1	-164.893	-184.901	-96.7959	-62.8259	-79.7251	-35.7558	-104.15	23.9768	-80.1727	-128.126					86.1	-20.3074	-10.9065	-7.84603	-6.01461	-5.43715	-5.1501	-9.27696	2.372	-6.90496	-11.649						396.1	-51.9111	430.5	0.4533
86.2	-164.598	-180.748	-96.8138	-62.7115	-79.6011	-35.7319	-103.367	23.5033	-79.864	-126.871					86.2	-20.3017	-10.8889	-7.82803	-5.98159	-5.42285	-5.16679	-9.26496	2.3724	-6.89257	-11.6374						396.2	-51.9111	431	0.4646
86.3	-164.388	-177.468	-96.8246	-62.7163	-79.8443	-35.7701	-102.835	23.1161	-79.7189	-125.951					86.3	-20.3238	-10.8946	-7.82183	-5.98981	-5.39996	-5.2531	-9.28052	2.37203	-6.90849	-11.6525						396.3	-51.9134	431.5	0.4605
86.4	-164.292	-176.109	-96.8341	-62.907	-83.1917	-35.7606	-103.182	22.8476	-80.3348	-126.03					86.4	-20.336	-10.9666	-7.78177	-5.95167	-5.39007	-5.21161	-9.27295	2.38107	-6.89188	-11.654						396.4	-51.9158	432	0.4775
86.5	-164.202	-175.136	-96.8222	-63.1025	-83.9737	-35.7176	-103.159	22.7068	-80.4521	-125.866					86.5	-20.3503	-10.9561	-7.62918	-5.98695	-5.36086	-5.17251	-9.24265	2.38853	-6.85411	-11.6312						396.5	-51.9158	432.5	0.4717
86.6	-164.197	-174.783	-96.8013	-63.4267	-82.9056	-35.7224	-102.973	22.6807	-80.292	-125.653					86.6	-20.3169	-10.8922	-7.48041	-5.92163	-5.3766	-5.11148	-9.18321	2.39086	-6.79234	-11.5741						396.6	-51.8681	433	0.4521
86.7	-164.207	-174.406	-96.7816	-63.627	-82.8722	-35.7081	-102.934	22.6328	-80.3008	-125.566					86.7	-20.3327	-10.9909	-7.76175	-5.92163	-5.45337	-5.25119	-9.28525	2.3773	-6.90795	-11.6625						396.7	-51.9111	433.5	0.4789
86.8	-164.183	-173.104	-96.7673	-63.565	-84.0596	-35.7367	-102.903	22.4611	-80.4416	-125.364					86.8	-20.3026	-10.8474	-7.83852	-5.90136	-5.42142	-5.09479	-9.23434	2.37935	-6.85499	-11.6137						396.8	-51.8348	434	0.4549
86.9	-164.231	-171.202	-96.7256	-63.3314	-84.3886	-35.6652	-102.591	22.2808	-80.3097	-124.871					86.9	-20.3389	-10.7782	-7.79655	-5.89588	-5.31938	-5.20589	-9.22246	2.3837	-6.83876	-11.6062						396.9	-51.8729	434.5	0.4569
87	-164.521	-169.686	-96.6767	-63.05	-84.2408	-35.6842	-102.31	22.1723	-80.1375	-124.482					87	-20.2134	-10.8765	-7.78857	-5.86631	-5.38995	-5.19158	-9.22105	2.36498	-6.85608	-11.586						397	-51.8681	435	0.4679
87.1	-164.655	-169.266	-96.6767	-62.8927	-83.5303	-35.6652	-102.114	22.1731	-79.9412	-124.287					87.1	-20.3141	-10.8612	-7.71645	-5.85952	-5.32033	-5.11434	-9.19765	2.39016	-6.80749	-11.5878						397.1	-51.8014	435.5	0.4794
87.2	-164.679	-169.171	-96.7006	-62.7735	-82.9009	-35.6652	-101.982	22.1904	-79.7912	-124.172					87.2	-20.3589	-10.9036	-7.80275	-5.83436	-5.33273	-5.26597	-9.24972	2.38831	-6.86141	-11.638						397.2	-51.7585	436	0.4651
87.3	-163.925	-168.88	-96.6386	-62.7449	-83.8402	-35.6604	-101.948	22.0666	-79.8816	-124.015					87.3	-20.2802	-10.8812	-7.67878	-5.84152	-5.36563	-5.13246	-9.19664	2.38354	-6.8131	-11.5802						397.3	-51.8109	436.5	0.4584
87.4	-163.51	-168.436	-96.6767	-62.8402	-83.5923	-35.6366	-101.782	21.9862	-79.7959	-123.768					87.4	-20.4008	-10.875	-7.70262	-5.9202	-5.32271	-5.06999	-9.21523	2.40384	-6.8114	-11.6191						397.4	-51.7966	437	0.4457
87.5	-163.453	-167.998	-96.6147	-63.1073	-84.5936	-35.6461	-101.902	21.8934	-80.0087	-123.795					87.5	-20.5177	-10.8588	-7.72646	-5.94833	-5.27598	-5.11243	-9.23995	2.41993	-6.82001	-11.6599						397.5	-51.8348	437.5	0.4663
87.6	-163.577	-167.654	-96.5194	-63.3838	-85.4519	-35.6604	-102.041	21.8314	-80.2098	-123.873					87.6	-20.3389	-10.8564	-7.68211	-6.02081	-5.31651	-5.05139	-9.21102	2.3911	-6.81992	-11.6021						397.6	-51.8252	438	0.468
87.7	-163.558	-166.743	-96.4765	-63.5173	-85.4901	-35.6473	-101.905	21.7315	-80.174	-123.637					87.7	-20.2773	-10.8493	-7.54049	-6.02593	-5.33797	-5.09622	-9.18787	2.38056	-6.80731	-11.5684						397.7	-51.8014	438.5	0.4664
87.8	-163.525	-165.914	-96.5003	-63.4315	-85.7571	-35.6366	-101.794	21.6454	-80.1486	-123.439					87.8	-20.3842	-10.8798	-7.7379	-6.07803	-5.38947	-5.11434	-9.26395	2.38732	-6.87662	-11.6513						397.8	-51.8157	439	0.4713
87.9	-163.549	-166.224	-96.5098	-62.9785	-86.1147	-35.6461	-101.837	21.6954	-80.1415	-123.532					87.9	-20.2716	-10.8583	-7.87571	-6.05657	-5.30221	-5.11195	-9.24607	2.37247	-6.8736	-11.6185						397.9	-51.7823	439.5	0.4575
88	-163.849	-166.681	-96.5814	-62.7973	-86.5868	-35.6366	-102.022	21.7691	-80.2529	-123.791					88	-20.2626	-10.7563	-7.63395	-6.01878	-5.26216	-5.11624	-9.175	2.37736	-6.79764	-11.5524						398	-51.7489	440	0.4716
88.1	-164.183	-166.82	-96.5337	-62.7258	-87.1352	-35.6413	-102.173	21.8059	-80.3672	-123.979					88.1	-20.335	-10.6924	-7.57435	-5.97122	-5.2736	-5.12101	-9.16127	2.38977	-6.7715	-11.551						398.1	-51.7156	440.5	0.4594
88.2	-163.639	-166.577	-96.5623	-62.783	-86.9683	-35.6556	-102.031	21.7291	-80.3017	-123.76					88.2	-20.4113	-10.6433	-7.88954	-5.96931	-5.33702	-5.11052	-9.22683	2.39147	-6.83537	-11.6183						398.2	-51.6726	441	0.4681
88.3	-163.477	-165.823	-96.5313	-62.7496	-87.3593	-35.6461	-101.931	21.6337	-80.2974	-123.565					88.3	-20.3784	-10.7415	-7.78034	-5.91829	-5.2922	-5.04519	-9.19266	2.39897	-6.79369	-11.5916						398.3	-51.6583	441.5	0.4559
88.4	-163.792	-165.184	-96.5146	-62.9928	-87.3784	-35.6747	-101.923	21.5831	-80.3396	-123.506					88.4	-20.3408	-10.844	-7.63109	-5.87347	-5.3642	-5.05378	-9.18456	2.39618	-6.78838	-11.5807						398.4	-51.6393	442	0.501
88.5	-163.482	-164.045	-96.5146	-63.422	-87.5691	-35.6604	-101.782	21.414	-80.3681	-123.196					88.5	-20.3298	-11.1058	-7.53239	-5.9314	-5.37993	-5.09526	-9.2291	2.39726	-6.83184	-11.6264						398.5	-51.6059	442.5	0.4626
88.6	-163.1	-163.196	-96.4288	-63.6604	-87.8647	-35.6556	-101.651	21.2758	-80.3751	-122.927					88.6	-20.3818	-11.3252	-7.52094	-5.95596	-5.33988	-5.1687	-9.28207	2.40834	-6.87373	-11.6904						398.6	-51.5296	443	0.482
88.7	-163.205	-162.986	-96.3715	-63.7415	-89.0282	-35.6497	-101.83	21.2377	-80.5926	-123.068					88.7	-20.3546	-11.3009	-7.68259	-5.97789	-5.24261	-5.08143	-9.27333	2.40911	-6.86422	-11.6824						398.7	-51.4962	443.5	0.4807
88.8	-163.51	-162.786	-96.3525	-63.4887	-90.0248	-35.6413	-101.967	21.2449	-80.7224	-123.212					88.8	-20.3689	-11.5064	-7.86522	-5.96836	-5.22258	-5.15344	-9.34748	2.41076	-6.93672	-11.7582						398.8	-51.4724	444	0.473
88.9	-163.768	-162.481	-96.4097	-63.2694	-88.0412	-35.6413	-101.602	21.2931	-80.3086	-122.895					88.9	-20.3236	-11.503	-7.86522	-6.0499	-5.34131	-5.09622	-9.36321	2.39662	-6.96659	-11.7598						398.9	-51.4533	444.5	0.4884
89	-164.111	-161.913	-96.3811	-62.9404	-85.5378	-35.6366	-101.087	21.35	-79.7367	-122.437					89	-20.3794	-11.5312	-7.77271	-6.00221	-5.39233	-4.9751	-9.34215	2.41456	-6.92759	-11.7567						399	-51.4247	445	0.4828
89.1	-164.498	-161.703	-96.3668	-62.7878	-84.7748	-35.6378	-100.961	21.3962	-79.5651	-122.358					89.1	-20.3474	-11.6284	-7.76508	-6.05466	-5.27217	-5.11529	-9.36384	2.40878	-6.95507	-11.7726						399.1	-51.3818	445.5	0.4805
89.2	-164.951	-161.741	-96.3429	-62.7544	-84.1359	-35.6366	-100.927	21.4634	-79.4635	-122.39					89.2	-20.3431	-11.7682	-7.61965	-5.90589	-5.36563	-5.00323	-9.33428	2.42433	-6.90996	-11.7586						399.2	-51.3675	446	0.4747
89.3	-164.989	-161.66	-96.3811	-62.8545	-83.2108	-35.6366	-100.789	21.4781	-79.3106	-122.267					89.3	-20.397	-11.8273	-7.68593	-5.82626	-5.26788	-5.04615	-9.34175	2.43958	-6.90218	-11.7813						399.3	-51.3865	446.5	0.487
89.4	-164.927	-161.107	-96.2953	-63.1216	-83.1011	-35.6366	-100.698	21.4076	-79.2904	-122.106					89.4	-20.3732	-11.8855	-7.76413	-5.85785	-5.31508	-5.07619	-9.37865	2.4303	-6.94835	-11.8089						399.4	-51.3293	447	0.4923
89.5	-164.841	-160.859	-96.238	-63.2169	-83.7973	-35.627	-100.763	21.3528	-79.4104	-122.116					89.5	-20.3365	-11.7577	-7.65446	-5.82101	-5.33022	-5.08573	-9.33092	2.42328	-6.90765	-11.7542						399.5	-51.3103	447.5	0.4889
89.6	-164.712	-160.697	-96.1761	-63.3028	-85.1038	-35.6366	-100.938	21.2857	-79.6524	-122.224					89.6	-20.3522	-11.8311	-7.73314	-5.87823	-5.38089	-5.07094	-9.37442	2.42165	-6.95276	-11.7961						399.6	-51.2721	448	0.4907
89.7	-164.66	-160.74	-96.1617	-63.2455	-85.0609	-35.6473	-100.919	21.2879	-79.6313	-122.207					89.7	-20.418	-11.812	-7.6125	-5.96645	-5.35705	-5.04758	-9.36893	2.4323	-6.93664	-11.8012						399.7	-51.2959	448.5	0.4743
89.8	-164.526	-161.632	-96.2082	-62.9356	-83.6495	-35.6652	-100.769	21.4111	-79.3583	-122.18					89.8	-20.1977	-11.6551	-7.63157	-6.01699	-5.36909	-5.07428	-9.32413	2.38868	-6.93545	-11.7128						399.8	-51.3341	449	0.4785
89.9	-164.292	-164.226	-96.2523	-62.6447	-83.3729	-35.6604	-101.075	21.6618	-79.4129	-122.737					89.9	-20.3703	-11.5865	-7.60344	-6.0313	-5.37374	-5.03232	-9.33293	2.41499	-6.91795	-11.7479						399.9	-51.3436	449.5	0.5003
90	-164.126	-166.386	-96.2428	-62.454	-83.8641	-35.6556	-101.455	21.8562	-79.5984	-123.311					90	-20.4438	-11.4587	-7.66066	-6.07946	-5.36468	-4.93791	-9.32419	2.42496	-6.89923	-11.7492						400	-51.3722	450	0.501
90.1	-164.068	-166.009	-96.1951	-62.2203	-83.8116	-35.6509	-101.326	21.8297	-79.4962	-123.156					90.1	-20.2292	-11.4987	-7.58007	-5.89349	-5.35645	-5.02374	-9.26361	2.39912	-6.86449	-11.6627						400.1	-51.3579	450.5	0.4845
90.2	-164.03	-165.818	-96.1856	-62.3348	-83.1107	-35.6461	-101.188	21.82	-79.3676	-123.008					90.2	-20.2859	-11.2479	-7.71978	-5.95739	-5.34656	-5.08716	-9.27412	2.39115	-6.88297	-11.6653						400.2	-51.4056	451	0.49
90.3	-163.82	-166.896	-96.095	-62.4683	-82.3477	-35.6509	-101.213	21.9208	-79.2923	-123.134					90.3	-20.2659	-11.2169	-7.50759	-5.91972	-5.34083	-5.02755	-9.21308	2.39755	-6.81553	-11.6106						400.3	-51.3913	451.5	0.5041
90.4	-163.768	-168.093	-96.0807	-62.6257	-83.2442	-35.6568	-101.578	22.0008	-79.5772	-123.579					90.4	-20.0895	-11.2441	-7.63443	-5.96442	-5.40187	-5.08334	-9.23627	2.35969	-6.87658	-11.596						400.4	-51.3794	452	0.5086
90.5	-163.224	-169.29	-96.0854	-62.7639	-83.3729	-35.67	-101.734	22.0583	-79.6761	-123.793					90.5	-20.3789	-11.164	-7.76508	-6.0046	-5.34799	-5.06188	-9.28707	2.40147	-6.88561	-11.6885						400.5	-51.3627	452.5	0.483
90.6	-162.347	-170.711	-96.1284	-62.9022	-82.2381	-35.6604	-101.664	22.1486	-79.5158	-123.813					90.6	-20.1963	-11.0524	-7.95582	-5.97599	-5.40473	-5.10289	-9.28135	2.3625	-6.91885	-11.6439						400.6	-51.3579	453	0.4771
90.7	-162.309	-173.171	-96.1188	-62.9356	-82.8103	-35.6747	-102.17	22.3832	-79.7867	-124.553					90.7	-20.2282	-11.0815	-7.82326	-5.98147	-5.46386	-5.03995	-9.26971	2.37102	-6.89869	-11.6407						400.7	-51.3675	453.5	0.4911
90.8	-162.542	-170.134	-96.0759	-62.6495	-83.4063	-35.664	-101.745	22.0884	-79.6569	-123.834					90.8	-20.2807	-11.0352	-7.86999	-5.97169	-5.47339	-5.22305	-9.30901	2.36624	-6.94277	-11.6752						400.8	-51.3532	454	0.4708
90.9	-162.948	-190.776	-96.0664	-62.3968	-83.392	-35.6652	-105.207	24.416	-80.7913	-129.623					90.9	-20.3655	-11.0367	-7.82421	-5.9736	-5.44455	-5.03566	-9.28004	2.39271	-6.88733	-11.6728						400.9	-51.3389	454.5	0.5077
91	-163.258	-211.433	-96.0473	-62.2871	-83.2549	-35.6556	-108.656	26.9739	-81.682	-135.63					91	-20.2831	-10.989	-7.82707	-6.01032	-5.44717	-5.17251	-9.28819	2.36891	-6.91928	-11.6571						401	-51.3257	455	0.4903
91.1	-163.549	-215.281	-96.0092	-62.2537	-83.1202	-35.6842	-109.316	27.4891	-81.827	-136.805					91.1	-20.3412	-11.009	-7.47993	-6.02462	-5.39376	-5.03804	-9.21443	2.39617	-6.81826	-11.6106						401.1	-51.3055	455.5	0.4851
91.2	-163.93	-213.502	-95.9519	-62.249	-83.1011	-35.6652	-109.067	27.2902	-81.7764	-136.357					91.2	-20.1963	-11.0658	-7.83804	-6.05085	-5.45778	-4.88641	-9.24919	2.37184	-6.87735	-11.621						401.2	-51.3055	456	0.4841
91.3	-164.226	-211.709	-95.9758	-62.4778	-82.0426	-35.6461	-108.68	27.1047	-81.5749	-135.784					91.3	-20.2664	-10.9885	-7.59676	-6.09853	-5.48722	-5.00991	-9.24122	2.37476	-6.86646	-11.616						401.3	-51.2924	456.5	0.4792
91.4	-164.431	-204.261	-95.9329	-62.6733	-82.4431	-35.6366	-107.563	26.1656	-81.3973	-133.729					91.4	-20.2521	-10.9094	-7.80752	-6.06992	-5.43575	-4.8845	-9.22652	2.37764	-6.84888	-11.6042						401.4	-51.2864	457	0.5151
91.5	-164.583	-206.331	-95.8899	-62.721	-83.4111	-35.6366	-108.095	26.3998	-81.6957	-134.495					91.5	-20.2392	-10.9361	-7.86903	-5.93069	-5.39996	-4.73573	-9.18511	2.39239	-6.79272	-11.5775						401.5	-51.2721	457.5	0.4832
91.6	-164.412	-203.112	-95.9138	-62.6924	-83.7449	-35.6533	-107.588	25.98	-81.608	-133.568					91.6	-20.1662	-10.9427	-7.9563	-5.93688	-5.39805	-4.78389	-9.19735	2.3766	-6.82075	-11.574						401.6	-51.2626	458	0.4863
91.7	-164.383	-196.222	-95.9186	-62.3586	-83.4492	-35.67	-106.334	25.172	-81.1615	-131.506					91.7	-20.4032	-10.9175	-7.91243	-6.02891	-5.33654	-4.45678	-9.17589	2.43308	-6.74281	-11.609						401.7	-51.2721	458.5	0.4869
91.8	-164.381	-190.786	-95.9519	-62.0916	-83.4158	-35.67	-105.383	24.5492	-80.8334	-129.932					91.8	-20.1991	-10.9017	-7.8192	-6.05562	-5.38852	-4.64274	-9.16783	2.38719	-6.78063	-11.555						401.8	-51.234	459	0.5067
91.9	-164.369	-187.214	-95.9376	-62.0534	-83.2251	-35.6842	-104.747	24.1446	-80.6027	-128.892					91.9	-20.3336	-10.8626	-7.68354	-5.84247	-5.35037	-4.95221	-9.1708	2.40245	-6.76836	-11.5732						401.9	-51.2769	459.5	0.5144
92	-164.359	-185.149	-95.828	-62.1011	-83.2442	-35.7081	-104.398	23.9056	-80.4927	-128.304					92	-20.1205	-10.8841	-7.72455	-5.98505	-5.41141	-5.18825	-9.21897	2.34557	-6.8734	-11.5645						402	-51.253	460	0.509
92.1	-164.32	-183.7	-95.8041	-62.2442	-83.9106	-35.7129	-104.282	23.7118	-80.5701	-127.994					92.1	-20.1147	-10.834	-7.81038	-5.90351	-5.40056	-5.2612	-9.22073	2.34198	-6.87875	-11.5627						402.1	-51.2435	460.5	0.516
92.2	-164.278	-182.012	-95.7994	-62.4111	-84.503	-35.6842	-104.115	23.497	-80.6176	-127.612					92.2	-20.0787	-10.8293	-7.81754	-6.03511	-5.43572	-5.17919	-9.22926	2.33281	-6.89644	-11.5621						402.2	-51.2959	461	0.5119
92.3	-164.273	-180.219	-95.8089	-62.6638	-84.6699	-35.6842	-103.887	23.2799	-80.6066	-127.166					92.3	-20.0465	-10.8574	-7.48804	-5.99554	-5.40473	-5.29506	-9.18122	2.3327	-6.84852	-11.5139						402.3	-51.2721	461.5	0.5035
92.4	-164.14	-178.831	-95.6706	-62.9404	-84.7176	-35.6795	-103.663	23.1017	-80.5615	-126.765					92.4	-20.0332	-10.8016	-7.86474	-5.9736	-5.49676	-5.25167	-9.23693	2.31956	-6.91737	-11.5565						402.4	-51.3341	462	0.4868
92.5	-163.987	-181.411	-95.7707	-63.1597	-84.7939	-35.6604	-104.131	23.3564	-80.7741	-127.487					92.5	-20.0199	-10.8693	-7.48852	-5.95202	-5.43668	-5.11291	-9.14655	2.3394	-6.80715	-11.486						402.5	-51.2626	462.5	0.4974
92.6	-163.787	-178.736	-95.6992	-63.112	-84.9131	-35.6604	-103.651	23.0467	-80.6046	-126.698					92.6	-20.1076	-10.7787	-7.78082	-5.91543	-5.32844	-5.32796	-9.20649	2.33988	-6.86661	-11.5464						402.6	-51.2054	463	0.5162
92.7	-163.615	-175.813	-95.7183	-62.9022	-85.2421	-35.6604	-103.159	22.7205	-80.4381	-125.879					92.7	-20.067	-10.7267	-7.78892	-5.92353	-5.32987	-5.09526	-9.15523	2.34496	-6.81027	-11.5002						402.7	-51.234	463.5	0.5087
92.8	-163.482	-176.213	-95.6563	-62.6018	-85.8	-35.6413	-103.232	22.7574	-80.4751	-125.99					92.8	-20.0739	-10.8703	-7.73457	-6.02605	-5.37326	-5.28218	-9.22669	2.33267	-6.89402	-11.5594						402.8	-51.172	464	0.4948
92.9	-163.301	-177.606	-95.6277	-62.4349	-86.2816	-35.6795	-103.488	22.8854	-80.603	-126.374					92.9	-20.0928	-10.8893	-7.68068	-5.97932	-5.2469	-5.16726	-9.17605	2.35283	-6.82322	-11.5289						402.9	-51.1148	464.5	0.4984
93	-163.296	-179.799	-95.6277	-62.3968	-86.5153	-35.6556	-103.882	23.1222	-80.7596	-127.004					93	-20.028	-10.8755	-7.68784	-5.92592	-5.32319	-5.09383	-9.15571	2.34476	-6.81095	-11.5005						403	-51.1195	465	0.4903
93.1	-162.934	-180.791	-95.6277	-62.3825	-86.9635	-35.6556	-104.059	23.19	-80.869	-127.249					93.1	-20.1027	-10.7987	-7.65827	-5.82435	-5.41617	-5.13341	-9.15561	2.35258	-6.80302	-11.5082						403.1	-51.0766	465.5	0.5046
93.2	-162.795	-179.637	-95.5991	-62.4683	-87.407	-35.6318	-103.923	23.0382	-80.8848	-126.961					93.2	-20.1457	-10.5179	-7.58579	-5.90446	-5.44574	-5.12721	-9.12113	2.34987	-6.77126	-11.471						403.2	-51.048	466	0.5114
93.3	-162.571	-178.064	-95.5991	-62.6924	-88.2271	-35.6413	-103.799	22.814	-80.9851	-126.613					93.3	-20.1443	-10.4549	-7.67878	-5.96311	-5.31699	-5.16154	-9.11994	2.34871	-6.77124	-11.4686						403.3	-51.0385	466.5	0.5045
93.4	-162.29	-179.208	-95.5562	-62.9165	-88.9138	-35.6175	-104.084	22.8887	-81.1949	-126.972					93.4	-20.1123	-10.4597	-7.64528	-6.08232	-5.37803	-5.12399	-9.13361	2.33808	-6.79553	-11.4717						403.4	-50.9765	467	0.5077
93.5	-161.775	-186.933	-95.5562	-63.093	-88.3416	-35.5936	-105.215	23.7179	-81.4974	-128.933					93.5	-20.0718	-10.4106	-7.67401	-6.05085	-5.42333	-5.09288	-9.12058	2.33096	-6.78962	-11.4515						403.5	-50.9717	467.5	0.4933
93.6	-161.555	-193.876	-95.5371	-63.0786	-87.3927	-35.5793	-106.17	24.5393	-81.6305	-130.709					93.6	-19.9526	-10.7034	-7.64254	-6.08566	-5.26645	-5.11434	-9.12749	2.32478	-6.80272	-11.4523						403.6	-50.961	468	0.4874
93.7	-161.67	-197.233	-95.4465	-62.7592	-86.5725	-35.565	-106.541	24.9936	-81.5473	-131.535					93.7	-20.0518	-10.9041	-7.64027	-5.97026	-5.41617	-5.19588	-9.19642	2.33723	-6.85918	-11.5336						403.7	-50.9383	468.5	0.5206
93.8	-161.369	-195.497	-95.3797	-62.5017	-85.8715	-35.5698	-106.032	24.7964	-81.2351	-130.828					93.8	-20.1872	-11.2255	-7.63205	-6.01366	-5.31365	-5.00121	-9.22888	2.38161	-6.84728	-11.6105						403.8	-50.9574	469	0.5141
93.9	-161.479	-191.143	-95.5037	-62.3348	-85.1897	-35.546	-105.199	24.3154	-80.884	-129.515					93.9	-20.0938	-11.307	-7.6125	-5.93641	-5.32557	-4.85351	-9.18813	2.38179	-6.80635	-11.5699						403.9	-50.9681	469.5	0.494
94	-162.08	-187.929	-95.4322	-62.268	-84.5269	-35.5412	-104.63	24.011	-80.6186	-128.641					94	-20.1486	-11.4763	-7.55671	-5.98981	-5.35979	-4.84111	-9.22872	2.39305	-6.83567	-11.6218						404	-50.9908	470	0.5075
94.1	-162.805	-187.238	-95.4179	-62.2251	-83.9451	-35.5555	-104.531	24.0073	-80.5238	-128.538					94.1	-20.1476	-11.4253	-7.73838	-6.0065	-5.40473	-4.99203	-9.28576	2.3749	-6.91086	-11.6607						404.1	-50.986	470.5	0.5042
94.2	-162.662	-193.122	-95.5276	-62.3539	-83.3634	-35.5507	-105.43	24.6908	-80.7391	-130.121					94.2	-20.2511	-11.4339	-7.65493	-5.98409	-5.39519	-5.11863	-9.30631	2.38686	-6.91945	-11.6932						404.2	-51.0194	471	0.5147
94.3	-162.733	-197.333	-95.6515	-62.5255	-84.3695	-35.5364	-106.358	25.1593	-81.1989	-131.517					94.3	-20.1324	-11.6508	-7.68116	-5.99124	-5.37576	-5.15487	-9.33104	2.37354	-6.9575	-11.7046						404.3	-51.048	471.5	0.4951
94.4	-162.266	-197.9	-95.6563	-62.6781	-84.9703	-35.5031	-106.496	25.17	-81.3256	-131.666					94.4	-20.3064	-11.6032	-7.62394	-5.87299	-5.34417	-5.01325	-9.29399	2.4154	-6.87859	-11.7094						404.4	-51.0528	472	0.5145
94.5	-161.727	-193.766	-95.6181	-62.7496	-84.0977	-35.4983	-105.576	24.6549	-80.9213	-130.231					94.5	-19.9679	-11.7443	-7.71943	-6.06134	-5.35895	-5.1234	-9.32921	2.35043	-6.97878	-11.6796						404.5	-50.986	472.5	0.5268
94.6	-161.47	-192.455	-95.5752	-62.6209	-82.4145	-35.5078	-105.007	24.5365	-80.4706	-129.544					94.6	-20.1724	-11.8058	-7.79322	-5.91543	-5.33511	-5.06713	-9.34819	2.39331	-6.95488	-11.7415						404.6	-51.0432	473	0.5205
94.7	-161.794	-194.586	-95.5466	-62.2585	-83.0058	-35.4888	-105.447	24.8205	-80.6261	-130.267					94.7	-20.2025	-11.8726	-7.77939	-5.94165	-5.34179	-4.99799	-9.35598	2.40297	-6.953	-11.759						404.7	-50.9717	473.5	0.5375
94.8	-161.732	-191.272	-95.4989	-62.0153	-83.144	-35.4935	-104.859	24.4322	-80.427	-129.292					94.8	-20.0847	-11.7772	-7.75888	-5.88825	-5.29506	-5.09955	-9.31728	2.38148	-6.9358	-11.6988						404.8	-51.0385	474	0.5238
94.9	-161.927	-187.243	-95.5085	-61.8913	-82.9581	-35.4935	-104.17	23.9902	-80.18	-128.16					94.9	-20.0136	-11.782	-7.72026	-5.8768	-5.2407	-5.11672	-9.29168	2.3744	-6.91728	-11.6661						404.9	-50.9765	474.5	0.5275
95	-162.004	-185.664	-95.4179	-62.0677	-82.424	-35.4888	-103.844	23.822	-80.0224	-127.666					95	-20.0809	-11.5564	-7.81944	-5.81911	-5.4157	-4.99656	-9.28135	2.3751	-6.90625	-11.6565						405	-51.0098	475	0.5122
95.1	-162.504	-184.434	-95.456	-62.1202	-81.5514	-35.4983	-103.594	23.745	-79.8491	-127.339					95.1	-20.0504	-11.4515	-7.64444	-5.85678	-5.27551	-5.14533	-9.23733	2.36805	-6.86927	-11.6054						405.1	-50.9574	475.5	0.5115
95.2	-162.628	-182.284	-95.4227	-62.33	-80.7455	-35.484	-103.149	23.5276	-79.6214	-126.677					95.2	-20.0461	-11.3342	-7.56863	-5.92592	-5.3189	-5.01897	-9.20212	2.36726	-6.83486	-11.5694						405.2	-51.0194	476	0.5104
95.3	-162.867	-183.013	-95.3511	-62.5684	-80.2782	-35.4983	-103.263	23.6303	-79.6324	-126.893					95.3	-20.0532	-11.1845	-7.79942	-5.90982	-5.26454	-4.96938	-9.19681	2.36575	-6.83106	-11.5626						405.3	-51.0146	476.5	0.5111
95.4	-163.096	-189.851	-95.3559	-62.8736	-80.1304	-35.484	-104.465	24.4211	-80.044	-128.886					95.4	-20.1615	-11.2279	-7.70929	-5.92973	-5.26084	-4.95841	-9.20794	2.38531	-6.82263	-11.5932						405.4	-50.9872	477	0.5293
95.5	-163.258	-192.211	-95.3273	-63.0739	-81.9424	-35.4888	-105.217	24.6403	-80.5766	-129.857					95.5	-20.1267	-11.2603	-7.86808	-5.92687	-5.22782	-4.9689	-9.22977	2.37907	-6.8507	-11.6088						405.5	-50.9622	477.5	0.5097
95.6	-163.119	-189.842	-95.3082	-63.1073	-82.5003	-35.4888	-104.894	24.333	-80.5612	-129.227					95.6	-20.1417	-11.1521	-7.82373	-5.95834	-5.23211	-4.99131	-9.21654	2.37619	-6.84035	-11.5927						405.6	-50.9526	478	0.5231
95.7	-162.552	-185.722	-95.313	-63.0166	-81.3607	-35.4983	-103.91	23.8515	-80.0589	-127.762					95.7	-20.1434	-11.092	-7.72169	-5.95739	-5.27217	-4.9565	-9.19052	2.37677	-6.81375	-11.5673						405.7	-50.9622	478.5	0.5136
95.8	-162.581	-181.907	-95.3416	-62.6781	-81.8232	-35.4935	-103.304	23.4277	-79.8763	-126.732					95.8	-20.1352	-11.0705	-7.49376	-5.99256	-5.26883	-4.9956	-9.15942	2.37626	-6.78316	-11.5357						405.8	-50.9288	479	0.5313
95.9	-162.728	-178.979	-95.3416	-62.4111	-82.6672	-35.4983	-102.938	23.1058	-79.8318	-126.043					95.9	-20.1343	-11.0252	-7.62823	-6.02605	-5.3251	-5.09479	-9.20561	2.36151	-6.8441	-11.5671						405.9	-50.843	479.5	0.5097
96	-162.862	-177.11	-95.2987	-62.3586	-82.8246	-35.4935	-102.658	22.9131	-79.7448	-125.571					96	-20.1302	-11.0381	-7.5095	-6.02844	-5.35609	-4.9689	-9.17188	2.36952	-6.80236	-11.5414						406	-50.8477	480	0.5089
96.1	-162.886	-175.923	-95.3654	-62.2203	-82.2619	-35.4744	-102.355	22.8127	-79.5424	-125.168					96.1	-20.11	-11.0233	-7.78797	-5.94165	-5.29077	-5.00609	-9.1933	2.36526	-6.82804	-11.5586						406.1	-50.8239	480.5	0.5156
96.2	-162.771	-175.541	-95.2653	-62.2632	-82.4383	-35.4744	-102.292	22.7549	-79.5374	-125.047					96.2	-20.1414	-10.9571	-7.79226	-6.04084	-5.32939	-5.00466	-9.21094	2.36182	-6.84912	-11.5728						406.2	-50.8334	481	0.5195
96.3	-162.738	-175.837	-95.0507	-62.4588	-82.3763	-35.4744	-102.323	22.7764	-79.5461	-125.099					96.3	-20.0608	-11.0147	-7.60725	-5.95691	-5.26645	-5.17251	-9.17979	2.35228	-6.8275	-11.5321						406.3	-50.8668	481.5	0.5252
96.4	-162.781	-175.861	-95.2796	-62.7115	-81.2844	-35.4888	-102.234	22.7969	-79.4373	-125.031					96.4	-20.1176	-10.9737	-7.68784	-5.94976	-5.26549	-5.0018	-9.16604	2.36847	-6.79757	-11.5345						406.4	-50.8382	482	0.5138
96.5	-162.786	-174.421	-95.1556	-62.8355	-82.0473	-35.4744	-102.12	22.6156	-79.5042	-124.735					96.5	-19.9598	-10.9995	-7.57149	-6.11093	-5.31508	-4.85017	-9.13448	2.34658	-6.78791	-11.4811						406.5	-50.9049	482.5	0.4986
96.6	-162.953	-172.88	-95.0793	-63.0166	-82.7578	-35.4935	-102.03	22.4352	-79.5948	-124.465					96.6	-19.9049	-11.1044	-7.63252	-6.07517	-5.34751	-5.01563	-9.18003	2.32946	-6.85056	-11.5095						406.6	-50.8811	483	0.5046
96.7	-162.991	-171.402	-95.3607	-63.0071	-82.9152	-35.4792	-101.859	22.2787	-79.5805	-124.138					96.7	-20.0389	-11.0276	-7.76985	-5.96216	-5.39519	-4.98082	-9.19576	2.34968	-6.84608	-11.5454						406.7	-50.8334	483.5	0.5193
96.8	-163.024	-170	-95.189	-62.7449	-82.4049	-35.4458	-101.468	22.1713	-79.2968	-123.64					96.8	-20.1162	-10.9566	-7.90146	-6.0003	-5.39758	-4.99465	-9.22779	2.35451	-6.87328	-11.5823						406.8	-50.8191	484	0.5367
96.9	-162.414	-168.57	-95.0698	-62.4492	-82.2619	-35.4697	-101.039	21.9879	-79.0512	-123.027					96.9	-20.1515	-10.887	-8.01304	-6.02701	-5.49676	-4.96604	-9.25687	2.35144	-6.90544	-11.6083						406.9	-50.7953	484.5	0.5267
97	-161.942	-167.525	-95.2796	-62.3252	-82.7197	-35.4792	-100.878	21.8289	-79.0496	-122.707					97	-20.0008	-10.8231	-7.83995	-5.97551	-5.29506	-4.95078	-9.14752	2.34397	-6.80355	-11.4915						407	-50.7857	485	0.5263
97.1	-161.884	-166.839	-95.1556	-62.2394	-82.3144	-35.5031	-100.656	21.7689	-78.8871	-122.425					97.1	-20.0461	-10.9013	-7.83184	-5.96502	-5.40235	-4.93791	-9.18074	2.34843	-6.83231	-11.5292						407.1	-50.7667	485.5	0.512
97.2	-161.961	-166.972	-94.9601	-62.2346	-82.7828	-35.4649	-100.729	21.7823	-78.947	-122.512					97.2	-19.9626	-10.9466	-7.80955	-6.05419	-5.35562	-5.05425	-9.19713	2.32867	-6.86847	-11.5258						407.2	-50.7476	486	0.5137
97.3	-162.194	-166.629	-95.2224	-62.4015	-82.8293	-35.4983	-100.796	21.7528	-79.043	-122.549					97.3	-20.0737	-10.8416	-7.78177	-6.00507	-5.45241	-5.17156	-9.22103	2.33397	-6.88706	-11.555						407.3	-50.6951	486.5	0.5319
97.4	-162.333	-166.009	-95.0889	-62.6447	-83.268	-35.4697	-100.802	21.6813	-79.1209	-122.483					97.4	-20.0508	-10.9222	-7.78463	-5.75712	-5.34513	-5.12769	-9.16461	2.3523	-6.81231	-11.5169						407.4	-50.6522	487	0.5318
97.5	-162.442	-165.647	-94.8981	-62.7878	-83.206	-35.4506	-100.739	21.6523	-79.0863	-122.391					97.5	-20.0327	-10.8755	-7.77033	-5.93164	-5.25405	-5.00228	-9.14442	2.35269	-6.79173	-11.4971						407.5	-50.6713	487.5	0.5201
97.6	-162.624	-165.485	-95.1079	-62.8212	-84.7367	-35.4601	-101.039	21.6087	-79.4303	-122.648					97.6	-20.0308	-10.8326	-7.7298	-6.0766	-5.31651	-4.93314	-9.15324	2.34637	-6.80687	-11.4996						407.6	-50.6045	488	0.5221
97.7	-162.705	-166.419	-95.0602	-62.6829	-85.6951	-35.4601	-101.337	21.6946	-79.6425	-123.032					97.7	-19.8167	-10.8493	-7.72408	-5.98028	-5.34083	-5.02755	-9.12312	2.31118	-6.81194	-11.4343						407.7	-50.595	488.5	0.538
97.8	-163.043	-165.69	-95.0495	-62.3729	-85.6379	-35.484	-101.213	21.6715	-79.5413	-122.884					97.8	-19.9908	-10.8407	-7.70643	-5.81958	-5.31651	-5.01754	-9.11525	2.34749	-6.76776	-11.4627						407.8	-50.5235	489	0.53
97.9	-163.22	-165.184	-95.0316	-62.0964	-85.4758	-35.484	-101.082	21.659	-79.423	-122.741					97.9	-19.8744	-10.7453	-7.70953	-5.87251	-5.35705	-5.03423	-9.09884	2.32153	-6.77731	-11.4204						407.9	-50.533	489.5	0.536
98	-162.771	-170.892	-94.9983	-62.0058	-85.6427	-35.4935	-101.967	22.195	-79.7723	-124.162					98	-20.0818	-10.7725	-7.77271	-5.95596	-5.36897	-4.97105	-9.15384	2.35228	-6.80156	-11.5061						408	-50.4806	490	0.5445
98.1	-162.023	-195.654	-95.0126	-61.9724	-85.7905	-35.4554	-105.985	24.9135	-81.0711	-130.898					98.1	-19.8816	-10.7434	-7.63491	-5.96406	-5.42666	-4.92026	-9.09515	2.32298	-6.77217	-11.4181						408.1	-50.471	490.5	0.5383
98.2	-161.803	-215.462	-94.9935	-62.0296	-85.9431	-35.4744	-109.284	27.3629	-81.9214	-136.647					98.2	-20.0265	-10.6962	-7.72694	-6.05085	-5.44049	-4.91216	-9.1422	2.33837	-6.80383	-11.4806						408.2	-50.4901	491	0.5215
98.3	-161.937	-219.539	-95.0269	-62.1583	-86.11	-35.4601	-110.039	27.8904	-82.1482	-137.929					98.3	-19.9235	-10.7472	-7.80895	-6.00376	-5.33511	-5.0471	-9.14428	2.32167	-6.82261	-11.4659						408.3	-50.5139	491.5	0.5363
98.4	-162.099	-217.641	-94.8361	-62.3348	-86.2292	-35.4744	-109.769	27.6415	-82.1276	-137.411					98.4	-19.9984	-10.7043	-7.7894	-5.98266	-5.47673	-4.90262	-9.14235	2.33466	-6.80769	-11.477						408.4	-50.5616	492	0.5314
98.5	-162.299	-213.326	-94.9077	-62.3109	-86.4247	-35.4554	-109.121	27.0934	-82.0273	-136.214					98.5	-19.8911	-10.7539	-7.64111	-6.01747	-5.3704	-5.04567	-9.11994	2.31775	-6.80219	-11.4377						408.5	-50.5759	492.5	0.539
98.6	-162.514	-208.643	-94.9935	-62.4063	-87.1256	-35.4649	-108.525	26.4854	-82.0392	-135.01					98.6	-20.0322	-10.7234	-7.5548	-5.9531	-5.26931	-4.97462	-9.08458	2.35323	-6.73134	-11.4378						408.6	-50.5712	493	0.5326
98.7	-162.433	-220.345	-94.9601	-62.4301	-87.7408	-35.4888	-110.566	27.9641	-82.6021	-138.53					98.7	-19.8153	-10.9103	-7.6454	-6.15146	-5.37612	-5.13532	-9.17232	2.29825	-6.87406	-11.4706						408.7	-50.6045	493.5	0.5455
98.8	-162.557	-224.632	-94.9601	-62.2108	-87.7741	-35.4697	-111.267	28.5492	-82.718	-139.816					98.8	-19.8401	-10.9437	-7.67806	-5.92258	-5.41903	-5.05855	-9.14367	2.31472	-6.82895	-11.4584						408.8	-50.6045	494	0.5428
98.9	-162.705	-225.867	-95.003	-61.9676	-86.0623	-35.4792	-111.181	28.7825	-82.3981	-139.963					98.9	-19.8378	-10.8798	-7.77319	-6.00984	-5.31604	-5.1048	-9.15358	2.30969	-6.84389	-11.4633						408.9	-50.5473	494.5	0.533
99	-162.767	-229.433	-95.003	-61.7912	-83.9737	-35.4649	-111.405	29.3364	-82.0691	-140.742					99	-19.8276	-10.7654	-7.73886	-5.99411	-5.22735	-5.04567	-9.09982	2.31509	-6.78474	-11.4149						409	-50.5282	495	0.5559
99.1	-162.458	-228.57	-95.0197	-61.7006	-83.8068	-35.4649	-111.17	29.2126	-81.9574	-140.383					99.1	-19.8234	-10.7468	-7.76794	-5.96144	-5.34083	-4.97272	-9.10218	2.31296	-6.78922	-11.4151						409.1	-50.5461	495.5	0.5542
99.2	-162.242	-227.927	-95.0269	-61.7149	-83.5064	-35.4697	-110.981	29.1219	-81.8592	-140.103					99.2	-19.8091	-10.5408	-7.57816	-5.90351	-5.28552	-5.10909	-9.03769	2.30758	-6.7301	-11.3453						409.2	-50.5521	496	0.5377
99.3	-162.118	-228.775	-95.046	-61.7197	-82.939	-35.4709	-111.012	29.2457	-81.7658	-140.257					99.3	-19.8906	-10.5069	-7.64587	-5.93832	-5.39615	-5.02707	-9.06749	2.31537	-6.75212	-11.3829						409.3	-50.5568	496.5	0.5502
99.4	-162.118	-210.918	-95.0698	-61.9247	-82.1045	-35.4744	-107.935	26.9205	-81.0144	-134.855					99.4	-19.9416	-10.6352	-7.61083	-5.81434	-5.36944	-5.04949	-9.07015	2.33259	-6.73756	-11.4027						409.4	-50.5402	497	0.5616
99.5	-162.185	-199.998	-95.0507	-62.2394	-81.8041	-35.4744	-106.125	25.5516	-80.5737	-131.677					99.5	-19.9049	-10.7944	-7.65112	-5.94738	-5.37564	-4.95317	-9.10445	2.32897	-6.77548	-11.4334						409.5	-50.5187	497.5	0.5431
99.6	-162.49	-195.635	-95.0018	-62.4588	-81.6659	-35.484	-105.456	25.0368	-80.4191	-130.493					99.6	-19.9455	-11.1983	-7.56815	-5.79717	-5.39233	-4.93409	-9.13926	2.35496	-6.7843	-11.4942						409.6	-50.533	498	0.558
99.7	-162.676	-191.968	-94.9506	-62.5875	-81.3607	-35.4792	-104.837	24.6181	-80.2189	-129.455					99.7	-19.8572	-11.2665	-7.70357	-5.82817	-5.3785	-4.95793	-9.16532	2.33843	-6.82689	-11.5037						409.7	-50.4949	498.5	0.5527
99.8	-162.891	-187.495	-94.9363	-62.4683	-81.0364	-35.4649	-104.049	24.1323	-79.9164	-128.181					99.8	-19.9025	-11.4911	-7.52237	-5.93307	-5.45909	-4.94649	-9.20911	2.34781	-6.8613	-11.5569						409.8	-50.4865	499	0.5576
99.9	-163.177	-183.719	-94.9029	-62.0964	-80.7121	-35.4601	-103.345	23.7579	-79.5866	-127.102					99.9	-19.9445	-11.4177	-7.55909	-5.87776	-5.36944	-4.99799	-9.19441	2.35529	-6.83912	-11.5497						409.9	-50.4663	499.5	0.5476
100	-163.444	-180.867	-94.8791	-61.9152	-80.5119	-35.4685	-102.848	23.4782	-79.3694	-126.326					100	-19.954	-11.2513	-7.67973	-5.83341	-5.44431	-5.03661	-9.19989	2.34479	-6.8551	-11.5447						410	-50.4519	500	0.5587
100.1	-163.258	-177.944	-94.8266	-61.7387	-80.3497	-35.4792	-102.266	23.1559	-79.1102	-125.422					100.1	-19.9848	-11.2656	-7.63395	-5.89159	-5.48532	-4.99751	-9.20979	2.3483	-6.86149	-11.5581						410.1	-50.4615	500.5	0.55
100.2	-162.414	-174.869	-94.7884	-61.7149	-80.3545	-35.4697	-101.602	22.7511	-78.8505	-124.353					100.2	-20.0156	-11.1792	-7.51474	-5.83532	-5.50773	-4.98845	-9.17351	2.35528	-6.81823	-11.5288						410.2	-50.409	501	0.5511
100.3	-162.147	-171.965	-94.7026	-61.7149	-80.3593	-35.484	-101.062	22.4175	-78.6446	-123.48					100.3	-20.0251	-11.1263	-7.58293	-5.9674	-5.44466	-4.98511	-9.18858	2.35106	-6.83752	-11.5396						410.3	-50.471	501.5	0.5402
100.4	-162.233	-170.01	-94.736	-61.9056	-81.5848	-35.4697	-100.99	22.174	-78.8158	-123.164					100.4	-20.0227	-10.9404	-7.50282	-6.02081	-5.39329	-4.99393	-9.14565	2.34742	-6.79823	-11.4931						410.4	-50.3852	502	0.5588
100.5	-162.442	-168.56	-94.6883	-61.9867	-83.5446	-35.484	-101.118	21.9836	-79.1341	-123.101					100.5	-20.0356	-10.9947	-7.69499	-5.95357	-5.39233	-4.9875	-9.17645	2.35	-6.82645	-11.5265						410.5	-50.3614	502.5	0.5634
100.6	-162.6	-167.959	-94.6979	-62.0916	-83.0582	-35.478	-100.981	21.9444	-79.0364	-122.925					100.6	-19.9685	-11.0677	-7.71454	-6.01223	-5.42285	-5.01468	-9.20007	2.33524	-6.86483	-11.5353						410.6	-50.3327	503	0.5601
100.7	-162.819	-167.74	-94.6549	-62.1154	-81.6229	-35.4792	-100.739	21.9819	-78.7567	-122.721					100.7	-19.8701	-10.8908	-7.63395	-5.85916	-5.44383	-5.0657	-9.12725	2.32015	-6.8071	-11.4474						410.7	-50.3566	503.5	0.5387
100.8	-162.957	-167.349	-94.6454	-61.8675	-82.753	-35.4792	-100.842	21.9381	-78.9038	-122.78					100.8	-19.9455	-10.8188	-7.74649	-5.95548	-5.44002	-5.1234	-9.1716	2.32003	-6.85157	-11.4916						410.8	-50.3423	504	0.551
100.9	-162.867	-166.453	-94.6597	-61.6338	-83.3586	-35.4792	-100.742	21.8367	-78.9051	-122.578					100.9	-19.8387	-10.7706	-7.67973	-5.9345	-5.42094	-5.13818	-9.13043	2.30487	-6.82556	-11.4353						410.9	-50.2946	504.5	0.5643
101	-162.361	-166.419	-94.6311	-61.4192	-83.2394	-35.4697	-100.59	21.8027	-78.7873	-122.393					101	-19.9712	-10.8736	-7.4828	-6.03368	-5.35371	-5.11422	-9.1382	2.3328	-6.8054	-11.471						411	-50.3375	505	0.5671
101.1	-162.075	-167.282	-94.5882	-61.4955	-82.8627	-35.4649	-100.628	21.8695	-78.7587	-122.498					101.1	-19.9078	-10.7587	-7.63014	-5.98505	-5.44955	-5.08143	-9.13544	2.31582	-6.81962	-11.4513						411.1	-50.2994	505.5	0.573
101.2	-161.999	-168.088	-94.5548	-61.5099	-82.1236	-35.4172	-100.615	21.9691	-78.6463	-122.585					101.2	-19.9278	-10.6991	-7.55241	-5.84772	-5.38661	-5.11386	-9.08792	2.32701	-6.76091	-11.4149						411.2	-50.3137	506	0.552
101.3	-162.194	-168.503	-94.5453	-61.4955	-81.2319	-35.5412	-100.585	22.0441	-78.5411	-122.629					101.3	-19.8935	-10.6314	-7.7689	-5.8358	-5.37755	-5.03327	-9.09006	2.32139	-6.76867	-11.4115						411.3	-50.2946	506.5	0.5503
101.4	-162.261	-168.555	-94.5786	-61.8055	-80.5023	-35.4697	-100.529	22.0659	-78.4629	-122.595					101.4	-19.9155	-10.6996	-7.72741	-5.94833	-5.40318	-5.12721	-9.13687	2.31512	-6.82175	-11.452						411.4	-50.2946	507	0.5615
101.5	-162.252	-167.607	-94.6168	-61.9819	-79.8824	-35.4077	-100.291	21.9823	-78.3089	-122.273					101.5	-19.9354	-10.5546	-7.6864	-5.99554	-5.43191	-5.06618	-9.11168	2.31578	-6.7959	-11.4275						411.5	-50.285	507.5	0.5554
101.6	-162.237	-166.166	-94.5691	-62.0534	-79.3388	-35.5412	-99.9844	21.8348	-78.1496	-121.819					101.6	-19.9054	-10.6051	-7.69272	-5.93498	-5.41665	-5.04186	-9.09946	2.31701	-6.78245	-11.4165						411.6	-50.2469	508	0.552
101.7	-162.266	-166.681	-94.612	-61.9152	-78.9335	-35.4744	-99.9804	21.9167	-78.0637	-121.897					101.7	-19.9412	-10.6285	-7.73123	-5.9078	-5.4629	-5.04472	-9.11939	2.32094	-6.79845	-11.4403						411.7	-50.266	508.5	0.5543
101.8	-162.333	-169.047	-94.5596	-61.5909	-78.6331	-35.4077	-100.262	22.2006	-78.0612	-122.462					101.8	-19.955	-10.556	-7.62585	-5.93259	-5.4219	-5.01563	-9.0845	2.32641	-6.75809	-11.4109						411.8	-50.1754	509	0.5785
101.9	-161.994	-171.588	-94.5214	-61.4383	-78.4329	-35.5364	-100.585	22.4379	-78.1473	-123.023					101.9	-20.0747	-10.5479	-7.78654	-5.98266	-5.45098	-5.03995	-9.14712	2.33644	-6.81068	-11.4836						411.9	-50.2517	509.5	0.5842
102	-161.527	-173.677	-94.5357	-61.3573	-78.2612	-35.4744	-100.805	22.6342	-78.1712	-123.44					102	-19.9602	-10.5316	-7.61726	-5.90875	-5.39662	-4.99894	-9.0689	2.33027	-6.73863	-11.3992						412	-50.1563	510	0.5648
102.1	-161.431	-173.958	-94.4976	-61.4049	-78.0609	-35.4125	-100.794	22.6661	-78.1281	-123.46					102.1	-20.0332	-10.4788	-7.81754	-5.78287	-5.45241	-5.01229	-9.09618	2.33879	-6.75739	-11.435						412.1	-50.1563	510.5	0.5782
102.2	-161.47	-172.723	-94.5167	-61.6195	-77.8273	-35.5078	-100.611	22.5233	-78.0874	-123.134					102.2	-19.9025	-10.5436	-7.62585	-6.13048	-5.50248	-4.96699	-9.11199	2.30791	-6.80409	-11.4199						412.2	-50.1229	511	0.5795
102.3	-161.503	-171.202	-94.4833	-61.9104	-77.6747	-35.4792	-100.375	22.3563	-78.0191	-122.732					102.3	-19.8806	-10.4611	-7.73409	-5.9655	-5.42762	-4.9422	-9.06852	2.31324	-6.75528	-11.3818						412.3	-50.0848	511.5	0.5834
102.4	-161.489	-171.126	-94.4451	-62.2919	-79.8204	-35.4697	-100.774	22.2563	-78.5173	-123.03					102.4	-19.9555	-10.4726	-7.62907	-5.82483	-5.34989	-4.97176	-9.03393	2.33592	-6.69802	-11.3698						412.4	-50.0943	512	0.5833
102.5	-161.527	-172.895	-94.4737	-62.6352	-81.4847	-35.5031	-101.42	22.3729	-79.0468	-123.793					102.5	-19.9731	-10.469	-7.58102	-5.87966	-5.47673	-4.94458	-9.05402	2.33209	-6.72193	-11.3861						412.5	-50.0991	512.5	0.5792
102.6	-161.546	-174.401	-94.5453	-62.845	-81.2987	-35.4888	-101.688	22.53	-79.1575	-124.218					102.6	-19.8849	-10.4683	-7.5753	-5.986	-5.39233	-4.93659	-9.04057	2.31853	-6.72204	-11.3591						412.6	-50.0991	513	0.5727
102.7	-161.594	-174.888	-94.5691	-62.8164	-81.7684	-35.4649	-101.85	22.5763	-79.2737	-124.426					102.7	-20.0141	-10.474	-7.67115	-5.92926	-5.34989	-4.92217	-9.0601	2.34243	-6.71767	-11.4025						412.7	-50.1325	513.5	0.5587
102.8	-161.575	-173.443	-94.4356	-62.4826	-81.8804	-35.484	-101.55	22.4351	-79.1149	-123.985					102.8	-19.9178	-10.4763	-7.63538	-5.82578	-5.31556	-4.97465	-9.02424	2.3316	-6.69264	-11.3558						412.8	-50.1229	514	0.5633
102.9	-161.493	-171.264	-94.4117	-62.2203	-82.4097	-35.4601	-101.21	22.1995	-79.0104	-123.409					102.9	-19.7233	-10.4845	-7.73647	-5.76761	-5.37183	-5.00609	-9.01496	2.29746	-6.71749	-11.3124						412.9	-50.1563	514.5	0.5506
103	-161.403	-169.185	-94.5119	-62.0248	-82.2619	-35.484	-100.812	21.9864	-78.8253	-122.798					103	-19.9221	-10.4783	-7.7298	-5.85582	-5.35693	-5.03375	-9.06278	2.32348	-6.73931	-11.3863						413	-50.2183	515	0.5778
103.1	-161.317	-167.835	-94.5596	-62.0487	-81.9758	-35.4697	-100.534	21.8469	-78.6874	-122.381					103.1	-20.0613	-10.4349	-7.7118	-5.97932	-5.35895	-5.06522	-9.10192	2.33719	-6.76473	-11.4391						413.1	-50.1992	515.5	0.5759
103.2	-161.136	-168.336	-94.5405	-61.8722	-81.6277	-35.484	-100.499	21.9008	-78.5986	-122.4					103.2	-19.9235	-10.4201	-7.63967	-5.93593	-5.38136	-5.03041	-9.05517	2.31958	-6.73559	-11.3747						413.2	-50.1897	516	0.5773
103.3	-160.974	-168.946	-94.6406	-62.0344	-81.0793	-35.484	-100.526	21.9546	-78.5718	-122.481					103.3	-19.8148	-10.4502	-7.74124	-5.88443	-5.35228	-5.10146	-9.0574	2.30101	-6.75639	-11.3584						413.3	-50.1849	516.5	0.5861
103.4	-160.84	-169.042	-94.5977	-62.1726	-80.5119	-35.4649	-100.438	21.9635	-78.4747	-122.402					103.4	-19.8797	-10.5803	-7.63824	-5.89015	-5.31222	-5.06427	-9.06081	2.3199	-6.74092	-11.3807						413.4	-50.2088	517	0.5674
103.5	-160.473	-168.265	-94.5596	-62.3014	-79.954	-35.4649	-100.17	21.8588	-78.3107	-122.028					103.5	-19.8911	-10.6209	-7.82612	-5.94594	-5.38327	-4.94363	-9.10182	2.31964	-6.78219	-11.4215						413.5	-50.1563	517.5	0.5555
103.6	-160.44	-167.335	-94.5548	-62.3395	-79.5391	-35.4601	-99.9447	21.7707	-78.174	-121.715					103.6	-19.7929	-10.5603	-7.55289	-5.85153	-5.29887	-4.9546	-9.00184	2.31654	-6.6853	-11.3184						413.6	-50.1134	518	0.5703
103.7	-160.425	-165.861	-94.4833	-62.2156	-79.2816	-35.4649	-99.622	21.6335	-77.9885	-121.255					103.7	-19.5926	-10.6519	-7.63967	-6.04656	-5.2612	-4.97128	-9.0272	2.27823	-6.74897	-11.3054						413.7	-50.1468	518.5	0.5679
103.8	-160.368	-165.027	-94.469	-61.8675	-79.0766	-35.4935	-99.3836	21.567	-77.8166	-120.951					103.8	-19.7843	-10.7248	-7.49805	-5.91924	-5.39138	-4.94077	-9.04309	2.31309	-6.73001	-11.3562						413.8	-50.1372	519	0.5674
103.9	-160.301	-164.965	-94.4737	-61.5861	-78.8906	-35.5078	-99.2874	21.5752	-77.7122	-120.863					103.9	-19.9188	-10.6814	-7.7751	-5.86822	-5.30126	-4.81965	-9.06074	2.34157	-6.71916	-11.4023						413.9	-50.1468	519.5	0.5614
104	-160.311	-165.055	-94.4022	-61.4526	-78.6427	-35.4935	-99.2262	21.6028	-77.6234	-120.829					104	-19.9245	-10.6552	-7.69117	-5.883	-5.40807	-5.14247	-9.1174	2.31814	-6.79926	-11.4355						414	-50.1754	520	0.5531
104.1	-159.567	-166.343	-94.4404	-61.4574	-78.3423	-35.5412	-99.2819	21.6694	-77.6124	-120.951					104.1	-19.9183	-10.413	-7.62823	-5.8501	-5.31699	-5.28981	-9.0694	2.31164	-6.75776	-11.381						414.1	-50.1277	520.5	0.5632
104.2	-159.333	-178.984	-94.3784	-61.548	-78.0562	-35.5221	-101.304	23.0201	-78.2835	-124.324					104.2	-19.8715	-10.3991	-7.63395	-5.97312	-5.40378	-4.83396	-9.01925	2.31993	-6.69932	-11.3392						414.2	-50.0991	521	0.5609
104.3	-159.357	-199.569	-94.3259	-61.6672	-77.8416	-35.4744	-104.706	25.4693	-79.2366	-130.175					104.3	-19.8582	-10.3028	-7.67782	-6.07374	-5.38804	-5.31127	-9.10198	2.284	-6.81798	-11.386						414.3	-50.0991	521.5	0.591
104.4	-159.553	-206.569	-94.2973	-61.7959	-77.6795	-35.5031	-105.9	26.3596	-79.54	-132.259					104.4	-19.8177	-10.6142	-7.73123	-5.93259	-5.28504	-5.17156	-9.09205	2.30256	-6.78949	-11.3946						414.4	-50.1086	522	0.5799
104.5	-159.691	-209.926	-94.3068	-61.9438	-78.8525	-35.4888	-106.701	26.75	-79.9515	-133.451					104.5	-19.7423	-10.8626	-7.70596	-6.00412	-5.22782	-5.1768	-9.11994	2.29693	-6.82301	-11.4169						414.5	-50.08	522.5	0.5742
104.6	-159.891	-217.346	-94.2735	-62.0868	-80.9887	-35.5031	-108.348	27.6468	-80.7014	-135.995					104.6	-19.7986	-11.1921	-7.55432	-5.89111	-5.38661	-5.28552	-9.18471	2.3081	-6.87662	-11.4928						414.6	-50.0562	523	0.5885
104.7	-160.039	-218.752	-94.2449	-61.9342	-80.879	-35.4935	-108.557	27.8545	-80.7026	-136.412					104.7	-19.8768	-11.2117	-7.72264	-5.78907	-5.38089	-5.01134	-9.1654	2.33796	-6.82745	-11.5034						414.7	-50.0562	523.5	0.5858
104.8	-160.244	-216.626	-94.2091	-61.672	-82.157	-35.4983	-108.401	27.5613	-80.8397	-135.962					104.8	-19.883	-11.4081	-7.82993	-5.98648	-5.37087	-5.15248	-9.27181	2.32536	-6.94645	-11.5972						414.8	-50.0657	524	0.5647
104.9	-160.449	-215.829	-94.1638	-61.5194	-83.4826	-35.4601	-108.484	27.4419	-81.0422	-135.926					104.9	-19.8305	-11.3943	-7.53715	-6.05848	-5.35943	-4.9751	-9.1925	2.33136	-6.86114	-11.5239						414.9	-50.0037	524.5	0.5742
105	-160.564	-211.284	-94.1543	-61.4192	-83.8831	-35.4697	-107.796	26.8539	-80.9417	-134.65					105	-19.7876	-11.2451	-7.57578	-6.0189	-5.35657	-4.77912	-9.12718	2.33325	-6.79392	-11.4604						415	-49.9656	525	0.5916
105.1	-160.373	-207.28	-94.1686	-61.3859	-84.2932	-35.4721	-107.162	26.3196	-80.8424	-133.482					105.1	-19.9359	-11.0963	-7.64778	-6.03273	-5.35323	-4.95746	-9.17057	2.33872	-6.83185	-11.5093						415.1	-49.9799	525.5	0.5756
105.2	-159.906	-205.401	-94.1352	-61.3811	-84.6699	-35.4697	-106.827	26.0406	-80.7865	-132.868					105.2	-19.8987	-11.132	-7.80371	-5.87728	-5.35752	-4.8907	-9.16	2.34173	-6.81827	-11.5017						415.2	-49.8988	526	0.5791
105.3	-159.815	-198.468	-94.1781	-61.5385	-85.1277	-35.4888	-105.769	25.1463	-80.623	-130.916					105.3	-19.7719	-11.1421	-7.96965	-5.85105	-5.32176	-4.97367	-9.17168	2.31778	-6.8539	-11.4895						415.3	-49.9227	526.5	0.5817
105.4	-159.81	-192.34	-94.14	-61.753	-86.4056	-35.4649	-104.986	24.3595	-80.6261	-129.345					105.4	-19.6756	-11.1177	-7.83327	-5.84342	-5.50391	-4.97999	-9.15898	2.29499	-6.86399	-11.454						415.4	-49.8702	527	0.587
105.5	-159.91	-187.386	-94.1447	-61.8389	-86.5487	-35.4792	-104.218	23.772	-80.446	-127.99					105.5	-19.7881	-11.194	-7.90909	-5.84962	-5.44049	-5.039	-9.20339	2.31245	-6.89093	-11.5158						415.5	-49.875	527.5	0.5855
105.6	-160.001	-183.814	-94.1292	-61.8055	-85.5342	-35.4792	-103.461	23.3941	-80.0664	-126.855					105.6	-19.7018	-11.2584	-7.88382	-5.87442	-5.50916	-5.01658	-9.20736	2.29811	-6.90925	-11.5055						415.6	-49.8559	528	0.5725
105.7	-160.063	-182.794	-94.1161	-61.672	-84.5889	-35.484	-103.12	23.3148	-79.8048	-126.434					105.7	-19.8501	-11.1435	-7.81694	-5.98075	-5.37374	-5.05163	-9.20277	2.31896	-6.88381	-11.5217						415.7	-49.8309	528.5	0.5817
105.8	-160.115	-188.735	-94.1161	-61.3239	-84.5936	-35.4983	-104.064	24.0257	-80.0381	-128.089					105.8	-19.6665	-10.998	-7.73886	-5.92258	-5.35657	-5.0657	-9.12471	2.2912	-6.83351	-11.4159						415.8	-49.7987	529	0.5904
105.9	-160.196	-201.219	-94.097	-61.2333	-84.8607	-35.4935	-106.183	25.5392	-80.6441	-131.722					105.9	-19.6055	-10.7067	-7.736	-5.86679	-5.39817	-5.08525	-9.0664	2.27358	-6.79281	-11.34						415.9	-49.7939	529.5	0.589
106	-160.258	-215.906	-94.078	-61.2905	-85.2374	-35.4983	-108.711	27.3994	-81.312	-136.111					106	-19.6931	-10.567	-7.5629	-5.92115	-5.43382	-5.03566	-9.0356	2.28596	-6.74964	-11.3216						416	-49.875	530	0.5788
106.1	-160.115	-216.359	-94.0923	-61.4908	-86.6631	-35.5078	-109.038	27.3971	-81.6409	-136.435					106.1	-19.7428	-10.5517	-7.31876	-5.89707	-5.42857	-4.87592	-8.96914	2.3096	-6.65954	-11.2787						416.1	-49.813	530.5	0.5886
106.2	-159.691	-214.284	-94.035	-61.6052	-87.5214	-35.5031	-108.773	27.0724	-81.701	-135.846					106.2	-19.7576	-10.4931	-7.8018	-5.90255	-5.4157	-4.86018	-9.03848	2.30189	-6.73659	-11.3404						416.2	-49.751	531	0.5911
106.3	-159.624	-213.526	-93.9397	-61.8818	-85.4472	-35.4983	-108.32	27.0123	-81.3073	-135.332					106.3	-19.7032	-10.505	-7.46849	-5.89778	-5.48818	-5.13389	-9.03276	2.28084	-6.75192	-11.3136						416.3	-49.7176	531.5	0.5882
106.4	-159.667	-211.347	-94.0541	-62.1154	-83.392	-35.5174	-107.682	26.776	-80.9062	-134.458					106.4	-19.7237	-10.4893	-7.69785	-5.94976	-5.38232	-5.13293	-9.06264	2.28206	-6.78058	-11.3447						416.4	-49.7224	532	0.5539
106.5	-159.882	-200.923	-93.9254	-62.2394	-82.7721	-35.5221	-105.877	25.4827	-80.3946	-131.36					106.5	-19.7547	-10.6042	-7.61726	-5.8439	-5.50344	-5.3189	-9.10707	2.27902	-6.82805	-11.3861						416.5	-49.689	532.5	0.5993
106.6	-159.953	-198.019	-93.9301	-62.33	-82.4145	-35.546	-105.366	25.1322	-80.2333	-130.498					106.6	-19.8434	-10.5131	-7.71692	-6.04894	-5.47626	-5.21447	-9.13552	2.28664	-6.84888	-11.4222						416.6	-49.6652	533	0.5896
106.7	-160.049	-193.933	-93.8968	-62.1107	-82.8675	-35.5221	-104.73	24.6433	-80.0865	-129.373					106.7	-19.7652	-10.433	-7.54097	-5.9159	-5.37993	-5.17847	-9.03558	2.28972	-6.74586	-11.3253						416.7	-49.6175	533.5	0.5767
106.8	-160.087	-188.654	-93.8777	-61.753	-83.0678	-35.546	-103.831	24.03	-79.8009	-127.861					106.8	-19.8344	-10.454	-7.4127	-5.97455	-5.64744	-4.99703	-9.05334	2.29795	-6.7554	-11.3513						416.8	-49.6365	534	0.5999
106.9	-160.249	-183.771	-93.8777	-61.7054	-83.2156	-35.5174	-103.056	23.4771	-79.5789	-126.533					106.9	-19.7938	-10.4459	-7.48613	-5.83007	-5.39233	-5.18348	-9.02195	2.29866	-6.72329	-11.3206						416.9	-49.6509	534.5	0.5974
107	-160.225	-179.666	-93.7966	-61.6863	-82.0426	-35.5269	-102.157	23.0445	-79.1127	-125.202					107	-19.9097	-10.4859	-7.51427	-5.87537	-5.50773	-5.04043	-9.05557	2.31701	-6.73856	-11.3726						417	-49.6401	535	0.5937
107.1	-159.629	-176.361	-93.7298	-61.6863	-81.6277	-35.5269	-101.427	22.6392	-78.7876	-124.066					107.1	-19.7824	-10.4646	-7.55885	-5.89099	-5.47387	-5.19206	-9.06046	2.28808	-6.77237	-11.3485						417.1	-49.6509	535.5	0.5818
107.2	-159.438	-173.782	-93.7823	-61.753	-82.6815	-35.5317	-101.161	22.3055	-78.8559	-123.467					107.2	-19.6937	-10.4616	-7.57721	-5.93879	-5.48913	-5.27598	-9.07273	2.26605	-6.80669	-11.3388						417.2	-49.6223	536	0.588
107.3	-159.562	-171.889	-93.7108	-61.877	-83.0296	-35.5364	-100.934	22.0959	-78.8382	-123.03					107.3	-19.738	-10.4649	-7.65779	-5.91972	-5.65269	-5.14819	-9.09689	2.27102	-6.82588	-11.3679						417.3	-49.6365	536.5	0.5958
107.4	-159.724	-170.892	-93.83	-61.9438	-82.6958	-35.5603	-100.774	22.0056	-78.7688	-122.78					107.4	-19.657	-10.474	-7.66864	-5.8501	-5.5473	-5.14771	-9.05745	2.26701	-6.79045	-11.3245						417.4	-49.6652	537	0.5824
107.5	-159.906	-169.7	-93.892	-61.8913	-81.7374	-35.5364	-100.444	21.9273	-78.5164	-122.371					107.5	-19.7461	-10.4266	-7.84901	-5.84009	-5.43668	-5.15296	-9.07524	2.28245	-6.79279	-11.3577						417.5	-49.7272	537.5	0.5841
107.6	-159.977	-167.387	-93.9254	-61.7769	-81.6849	-35.5698	-100.054	21.6971	-78.3565	-121.751					107.6	-19.6746	-10.3748	-7.59056	-5.83985	-5.56161	-5.14628	-9.03129	2.2692	-6.76209	-11.3005						417.6	-49.7415	538	0.5913
107.7	-159.982	-165.504	-94.0208	-61.5528	-82.3668	-35.5269	-99.8255	21.502	-78.3235	-121.327					107.7	-19.7657	-10.3925	-7.86188	-5.83389	-5.5597	-5.08334	-9.08283	2.28249	-6.80033	-11.3653						417.7	-49.7605	538.5	0.5965
107.8	-160.025	-164.531	-93.9635	-61.3525	-81.6516	-35.5555	-99.5131	21.4364	-78.0767	-120.95					107.8	-19.883	-10.3538	-7.78749	-5.83532	-5.56066	-4.96222	-9.06375	2.30843	-6.75532	-11.3722						417.8	-49.7319	539	0.5874
107.9	-159.963	-163.716	-93.9921	-61.3525	-80.8027	-35.565	-99.2318	21.3712	-77.8606	-120.603					107.9	-19.7719	-10.4287	-7.68629	-5.94118	-5.46624	-4.83491	-9.02154	2.3021	-6.71944	-11.3236						417.9	-49.6938	539.5	0.5953
108	-159.586	-163.82	-94.0064	-61.3954	-81.7183	-35.5555	-99.347	21.3186	-78.0284	-120.666					108	-19.8153	-10.3758	-7.62585	-5.88729	-5.46815	-4.91359	-9.01432	2.3066	-6.70773	-11.3209						418	-49.6985	540	0.604
108.1	-159.243	-165.208	-93.8682	-61.4335	-81.9996	-35.565	-99.5529	21.4176	-78.1352	-120.97					108.1	-19.7824	-10.3524	-7.46992	-5.99267	-5.43811	-4.56693	-8.93374	2.32226	-6.61148	-11.256						418.1	-49.7033	540.5	0.6141
108.2	-159.1	-164.655	-93.8348	-61.548	-82.0092	-35.565	-99.4519	21.3411	-78.1108	-120.793					108.2	-19.7973	-10.3801	-7.4251	-5.88872	-5.45527	-4.78246	-8.95482	2.31651	-6.63831	-11.2713						418.2	-49.7224	541	0.5936
108.3	-159.081	-162.657	-93.8157	-61.7292	-81.5085	-35.565	-99.0593	21.1406	-77.9187	-120.2					108.3	-19.755	-10.2671	-7.53811	-5.90971	-5.39519	-4.9422	-8.96788	2.29794	-6.66993	-11.2658						418.3	-49.6985	541.5	0.5892
108.4	-158.904	-161.822	-93.8205	-61.7816	-80.7217	-35.5412	-98.7653	21.0618	-77.7035	-119.827					108.4	-19.7414	-10.2227	-7.78416	-5.88026	-5.42166	-5.26025	-9.05173	2.27198	-6.77975	-11.3237						418.4	-49.7319	542	0.5928
108.5	-158.861	-161.031	-93.7776	-61.9724	-79.9969	-35.5364	-98.5292	20.9896	-77.5396	-119.519					108.5	-19.7593	-10.2218	-7.79942	-5.89635	-5.41856	-5.24356	-9.05649	2.27485	-6.78165	-11.3313						418.5	-49.7033	542.5	0.6007
108.6	-158.771	-160.621	-93.8014	-62.0248	-79.4056	-35.546	-98.3616	20.9537	-77.4078	-119.315					108.6	-19.7728	-10.1941	-7.72455	-5.82626	-5.4176	-5.10671	-9.00701	2.28889	-6.71812	-11.2959						418.6	-49.6795	543	0.5882
108.7	-158.685	-160.43	-93.768	-61.9438	-78.9812	-35.5698	-98.2296	20.942	-77.2876	-119.172					108.7	-19.7681	-10.2032	-7.71859	-6.08423	-5.45194	-4.95269	-9.02978	2.28405	-6.74573	-11.3138						418.7	-49.6556	543.5	0.5939
108.8	-158.623	-161.284	-93.7251	-61.753	-78.6999	-35.5746	-98.2765	21.0405	-77.236	-119.317					108.8	-19.7571	-10.1991	-7.70685	-5.95691	-5.48627	-5.1501	-9.04273	2.27481	-6.76791	-11.3175						418.8	-49.6652	544	0.5988
108.9	-158.623	-165.814	-93.7203	-61.5146	-78.4472	-35.5603	-98.9465	21.5244	-77.4221	-120.471					108.9	-19.7891	-10.1788	-7.7112	-5.8439	-5.43286	-5.03852	-8.99906	2.29371	-6.70535	-11.2928						418.9	-49.6413	544.5	0.5812
109	-158.523	-163.825	-93.6821	-61.4955	-78.2087	-35.546	-98.5467	21.321	-77.2257	-119.868					109	-19.7771	-10.2203	-7.67305	-5.96359	-5.52012	-4.89261	-9.00781	2.29199	-6.71582	-11.2998						419	-49.6461	545	0.615
109.1	-158.432	-161.98	-93.6345	-61.4049	-77.8845	-35.5507	-98.1478	21.1409	-77.0069	-119.289					109.1	-19.7051	-10.3481	-7.6473	-5.88825	-5.46338	-4.92026	-8.99541	2.28824	-6.70716	-11.2837						419.1	-49.6318	545.5	0.5902
109.2	-158.384	-161.942	-93.6106	-61.5051	-77.6175	-35.5507	-98.1017	21.1355	-76.9662	-119.237					109.2	-19.729	-10.3157	-7.70214	-5.93498	-5.44574	-4.90334	-9.00515	2.2901	-6.71505	-11.2952						419.2	-49.5936	546	0.6009
109.3	-158.365	-165.709	-93.6142	-61.5861	-77.4839	-35.5567	-98.7192	21.5179	-77.2013	-120.237					109.3	-19.7633	-10.1865	-7.94628	-6.02462	-5.44288	-4.90644	-9.045	2.28486	-6.76014	-11.3299						419.3	-49.6223	546.5	0.5854
109.4	-158.28	-188.559	-93.6059	-61.7054	-77.3838	-35.565	-102.516	24.0637	-78.4527	-126.58					109.4	-19.8358	-9.98715	-7.74267	-5.94547	-5.43048	-4.89404	-8.9726	2.30142	-6.67118	-11.274						419.4	-49.6079	547	0.5855
109.5	-158.184	-203.331	-93.6059	-61.7626	-77.2312	-35.5603	-104.946	25.8778	-79.0681	-130.824					109.5	-19.8177	-9.91181	-7.56863	-6.06897	-5.43191	-4.97236	-8.96189	2.29083	-6.67106	-11.2527						419.5	-49.5984	547.5	0.5871
109.6	-158.141	-204.657	-93.5915	-61.7721	-77.0643	-35.5746	-105.133	26.0477	-79.0858	-131.181					109.6	-19.7152	-9.84506	-7.72312	-5.98218	-5.41188	-5.04901	-8.9544	2.27111	-6.68329	-11.2255						419.6	-49.6079	548	0.6079
109.7	-158.041	-204.023	-93.5629	-61.6052	-76.9356	-35.5936	-104.96	25.9728	-78.9874	-130.933					109.7	-19.5721	-9.91992	-7.60534	-6.11665	-5.38268	-5.03995	-8.93944	2.24811	-6.69133	-11.1875						419.7	-49.5913	548.5	0.5945
109.8	-158.055	-215.352	-93.5629	-61.4717	-78.6415	-35.5746	-107.11	27.3898	-79.72	-134.5					109.8	-19.6503	-9.86699	-7.76413	-5.92163	-5.33988	-5.07047	-8.93557	2.26566	-6.6699	-11.2012						419.8	-49.5746	549	0.5848
109.9	-158.046	-218.824	-93.4914	-61.2476	-79.7775	-35.565	-107.825	27.8244	-80.0008	-135.65					109.9	-19.6918	-9.93566	-7.83327	-5.99411	-5.34703	-5.05557	-8.97624	2.26926	-6.70698	-11.2455						419.9	-49.5454	549.5	0.6113
110	-158.083	-212.634	-93.4676	-61.2714	-80.7884	-35.565	-106.968	26.9767	-79.9916	-133.945					110	-19.7347	-10.0096	-7.52523	-5.89206	-5.38089	-5.00547	-8.92465	2.28843	-6.63622	-11.2131						420	-49.5078	550	0.6134
110.1	-158.098	-216.12	-93.4962	-61.3477	-80.5881	-35.577	-107.538	27.4359	-80.102	-134.974					110.1	-19.7452	-10.1369	-7.39744	-5.94213	-5.3723	-4.97653	-8.92841	2.29484	-6.63358	-11.2232						420.1	-49.5078	550.5	0.6053
110.2	-158.132	-213.617	-93.4533	-61.3573	-83.0821	-35.5889	-107.538	27.0298	-80.5086	-134.568					110.2	-19.7028	-10.0944	-7.68354	-5.98028	-5.47673	-4.91931	-8.97618	2.27787	-6.69831	-11.254						420.2	-49.4935	551	0.6155
110.3	-158.151	-203.05	-93.4533	-61.4097	-83.4206	-35.5889	-105.846	25.659	-80.1865	-131.505					110.3	-19.5716	-10.022	-7.77224	-5.9283	-5.42356	-4.99942	-8.95285	2.25484	-6.69801	-11.2077						420.3	-49.4887	551.5	0.6115
110.4	-157.583	-200.99	-93.4676	-61.5957	-83.7925	-35.5841	-105.502	25.3396	-80.1626	-130.842					110.4	-19.6637	-9.97142	-7.64635	-5.97694	-5.43	-5.17156	-8.97665	2.25852	-6.71814	-11.2352						420.4	-49.4363	552	0.6215
110.5	-157.364	-195.797	-93.3722	-61.7435	-84.3695	-35.5889	-104.706	24.6546	-80.0513	-129.36					110.5	-19.6007	-9.91324	-7.42605	-6.00364	-5.41522	-5.23736	-8.9327	2.2483	-6.6844	-11.181						420.5	-49.4363	552.5	0.608
110.6	-157.488	-189.698	-93.4676	-61.8818	-84.9513	-35.5746	-103.844	23.899	-79.9446	-127.743					110.6	-19.6732	-9.82074	-7.59485	-5.92794	-5.48388	-5.24404	-8.95744	2.25434	-6.7031	-11.2118						420.6	-49.4172	553	0.5988
110.7	-157.664	-183.986	-93.3961	-61.9342	-85.0466	-35.5901	-102.936	23.2321	-79.7041	-126.168					110.7	-19.5583	-9.82789	-7.39315	-5.87203	-5.42619	-5.03757	-8.85252	2.25737	-6.59515	-11.1099						420.7	-49.3838	553.5	0.6158
110.8	-157.85	-179.437	-93.3293	-61.7387	-84.8797	-35.5984	-102.139	22.7406	-79.3983	-124.88					110.8	-19.8029	-9.8565	-7.14519	-5.85916	-5.33177	-4.96509	-8.82677	2.31155	-6.51522	-11.1383						420.8	-49.3409	554	0.6099
110.9	-157.96	-176.099	-93.4103	-61.4908	-85.0943	-35.5984	-101.609	22.3838	-79.225	-123.993					110.9	-19.7233	-9.81883	-7.36835	-5.85022	-5.43239	-4.97272	-8.86096	2.28818	-6.57278	-11.1491						420.9	-49.3505	554.5	0.6164
111	-158.008	-173.414	-93.3674	-61.3525	-85.328	-35.6223	-101.182	22.0934	-79.0886	-123.275					111	-19.4515	-9.89083	-7.65923	-5.84486	-5.358	-4.95436	-8.85979	2.24568	-6.61411	-11.1055						421	-49.3743	555	0.6041
111.1	-158.222	-171.459	-93.3531	-61.3954	-85.4805	-35.5984	-100.918	21.8968	-79.0214	-122.815					111.1	-19.584	-10.0387	-7.72551	-5.82483	-5.45575	-4.94029	-8.92817	2.26435	-6.66383	-11.1925						421.1	-49.3552	555.5	0.6138
111.2	-158.26	-169.924	-93.2673	-61.5432	-85.6379	-35.5555	-100.698	21.7289	-78.9692	-122.427					111.2	-19.6717	-10.1269	-7.77557	-5.84104	-5.3971	-4.93934	-8.95861	2.28104	-6.67757	-11.2396						421.2	-49.3409	556	0.6034
111.3	-158.327	-169.051	-93.2911	-61.7006	-86.2053	-35.5078	-100.681	21.6247	-79.0559	-122.305					111.3	-19.6021	-10.0487	-7.8595	-5.90684	-5.34513	-4.97939	-8.95694	2.26485	-6.6921	-11.2218						421.3	-49.3171	556.5	0.6126
111.4	-158.041	-167.44	-93.2387	-61.9533	-86.1052	-35.5507	-100.388	21.4134	-78.9747	-121.802					111.4	-19.6141	-10.0839	-7.74029	-5.8706	-5.26168	-5.15439	-8.95416	2.26542	-6.68874	-11.2196						421.4	-49.2885	557	0.6077
111.5	-157.85	-165.465	-93.2435	-62.125	-85.4758	-35.565	-99.9542	21.1938	-78.7603	-121.148					111.5	-19.5971	-10.1173	-7.82707	-5.98266	-5.29696	-5.10432	-8.98758	2.25769	-6.72988	-11.2453						421.5	-49.3171	557.5	0.592
111.6	-157.85	-164.626	-93.2148	-62.3109	-85.3137	-35.565	-99.8135	21.1006	-78.7129	-120.914					111.6	-19.6017	-10.1297	-7.74315	-5.96454	-5.37374	-5.16774	-8.99676	2.25315	-6.74361	-11.2499						421.6	-49.2646	558	0.5934
111.7	-157.946	-164.407	-93.2292	-62.3252	-85.018	-35.5698	-99.7492	21.0923	-78.6569	-120.841					111.7	-19.5707	-10.0677	-7.74363	-5.93402	-5.3518	-5.23498	-8.98381	2.24604	-6.73777	-11.2298						421.7	-49.2789	558.5	0.5943
111.8	-158.103	-164.307	-93.2053	-62.1583	-84.6079	-35.5746	-99.6594	21.1158	-78.5435	-120.775					111.8	-19.5382	-10.0034	-7.75412	-5.88348	-5.37755	-5.17728	-8.95567	2.24388	-6.71179	-11.1996						421.8	-49.3028	559	0.601
111.9	-158.227	-165.156	-93.2101	-62.0248	-84.1025	-35.565	-99.7142	21.2352	-78.479	-120.949					111.9	-19.6079	-10.0367	-7.74887	-5.90541	-5.35895	-5.18205	-8.97331	2.25516	-6.71815	-11.2285						421.9	-49.2217	559.5	0.5984
112	-158.408	-166.548	-93.129	-61.9008	-83.4635	-35.5793	-99.8382	21.4182	-78.4199	-121.256					112	-19.6479	-10.0539	-7.59342	-5.79574	-5.3462	-5.04901	-8.91437	2.2778	-6.63657	-11.1922						422	-49.2503	560	0.6137
112.1	-158.58	-168.012	-93.1433	-61.8913	-82.939	-35.5841	-100.025	21.6001	-78.4248	-121.625					112.1	-19.5406	-9.91372	-7.79846	-5.84867	-5.3394	-5.03661	-8.91291	2.25372	-6.6592	-11.1666						422.1	-49.2408	560.5	0.6079
112.2	-158.685	-168.236	-93.1088	-61.8722	-82.5146	-35.608	-100.004	21.6436	-78.3605	-121.648					112.2	-19.7056	-9.98191	-7.65923	-5.72422	-5.30889	-4.93171	-8.88526	2.29637	-6.5889	-11.1816						422.2	-49.2312	561	0.604
112.3	-158.733	-169.814	-93.0956	-61.9438	-82.1904	-35.5936	-100.228	21.8209	-78.4075	-122.049					112.3	-19.6222	-9.92612	-7.57578	-5.8358	-5.29935	-4.84778	-8.85116	2.28423	-6.56693	-11.1354						422.3	-49.2599	561.5	0.6064
112.4	-158.637	-173	-93.067	-62.0725	-82.7816	-35.608	-100.861	22.1301	-78.7309	-122.991					112.4	-19.6367	-9.85888	-7.67353	-6.04894	-5.34775	-4.85398	-8.9033	2.27169	-6.6316	-11.175						422.4	-49.2456	562	0.6177
112.5	-158.203	-175.465	-93.079	-62.1917	-83.535	-35.6032	-101.346	22.3361	-79.01	-123.682					112.5	-19.6355	-9.84601	-7.68879	-5.96502	-5.4095	-4.89785	-8.90711	2.26883	-6.63828	-11.1759						422.5	-49.2456	562.5	0.6032
112.6	-158.089	-176.509	-93.048	-62.2346	-82.5051	-35.5984	-101.331	22.4689	-78.8618	-123.8					112.6	-19.5835	-9.91086	-7.66697	-5.84247	-5.37326	-4.94363	-8.88679	2.26656	-6.62023	-11.1533						422.6	-49.2312	563	0.6044
112.7	-158.218	-175.212	-93.1052	-62.1536	-80.8695	-35.5746	-100.855	22.3892	-78.4662	-123.245					112.7	-19.728	-9.95044	-7.68831	-5.78334	-5.36992	-4.82633	-8.89106	2.29918	-6.59188	-11.1902						422.7	-49.2456	563.5	0.6237
112.8	-158.28	-172.766	-93.1362	-62.0058	-81.4227	-35.5793	-100.532	22.1175	-78.4141	-122.649					112.8	-19.8615	-10.0677	-7.61726	-5.87442	-5.35466	-5.00323	-8.96314	2.30975	-6.65339	-11.2729						422.8	-49.2789	564	0.6102
112.9	-158.423	-170.077	-93.2292	-61.753	-82.4765	-35.5936	-100.259	21.8231	-78.4355	-122.082					112.9	-19.6174	-10.2752	-7.77748	-5.93784	-5.33463	-4.85684	-8.96656	2.27904	-6.68752	-11.2456						422.9	-49.3218	564.5	0.6047
113	-158.48	-168.255	-93.1624	-61.7292	-82.5337	-35.5841	-99.9574	21.6368	-78.3206	-121.594					113	-19.6393	-10.3147	-7.66972	-5.95119	-5.34083	-4.9546	-8.9784	2.27846	-6.69995	-11.2569						423	-49.3505	565	0.6046
113.1	-158.437	-167.664	-93.0575	-61.6624	-82.2428	-35.5889	-99.7754	21.5832	-78.1922	-121.359					113.1	-19.5864	-10.4497	-7.705	-5.9159	-5.30936	-5.20207	-9.02807	2.26129	-6.76678	-11.2894						423.1	-49.3886	565.5	0.5919
113.2	-158.528	-166.848	-93.1815	-61.7101	-81.8804	-35.5782	-99.621	21.5131	-78.1079	-121.134					113.2	-19.6059	-10.6094	-7.57733	-5.83723	-5.3251	-5.20303	-9.02634	2.27319	-6.75316	-11.2995						423.2	-49.4267	566	0.5838
113.3	-158.613	-166.143	-93.1195	-61.8198	-82.3787	-35.5746	-99.6081	21.4287	-78.1794	-121.037					113.3	-19.7194	-10.7601	-7.43463	-5.89349	-5.3462	-5.19397	-9.05797	2.29435	-6.76362	-11.3523						423.3	-49.4554	566.5	0.6082
113.4	-158.57	-165.966	-93.0861	-61.8913	-82.7054	-35.565	-99.6307	21.3949	-78.2358	-121.026					113.4	-19.6288	-10.5312	-7.49996	-5.80051	-5.38375	-5.14056	-8.99747	2.27872	-6.71876	-11.2762						423.4	-49.422	567	0.6057
113.5	-158.542	-166.128	-93.005	-61.9915	-82.6863	-35.5603	-99.6522	21.405	-78.2472	-121.057					113.5	-19.5239	-10.6638	-7.43654	-5.81005	-5.36658	-4.97224	-8.96219	2.27712	-6.68507	-11.2393						423.5	-49.4649	567.5	0.6093
113.6	-158.137	-165.108	-92.9955	-61.9628	-82.0282	-35.5603	-99.2985	21.2817	-78.0169	-120.58					113.6	-19.3871	-10.4902	-7.56338	-5.80432	-5.27312	-5.03232	-8.92507	2.25083	-6.67424	-11.1759						423.6	-49.4649	568	0.6122
113.7	-157.874	-163.778	-92.9764	-61.9295	-81.518	-35.5603	-98.9393	21.1369	-77.8025	-120.076					113.7	-19.4247	-10.422	-7.53668	-5.79431	-5.27884	-4.84826	-8.88415	2.26656	-6.61759	-11.1507						423.7	-49.441	568.5	0.5918
113.8	-157.822	-163.258	-92.9955	-61.6386	-82.2333	-35.5507	-98.9163	21.0775	-77.8387	-119.994					113.8	-19.4553	-10.4959	-7.61774	-5.78513	-5.32462	-4.83014	-8.91814	2.27048	-6.64766	-11.1886						423.8	-49.4267	569	0.602
113.9	-157.903	-162.724	-92.9812	-61.5337	-81.5371	-35.5507	-98.7049	21.0558	-77.649	-119.761					113.9	-19.6699	-10.4649	-7.35262	-5.77762	-5.22258	-4.82203	-8.88494	2.31469	-6.57025	-11.1996						423.9	-49.4124	569.5	0.6297
114	-157.831	-162.28	-92.9144	-61.5861	-80.9887	-35.546	-98.5245	21.0173	-77.5072	-119.542					114	-19.5573	-10.4134	-7.48661	-5.76427	-5.29983	-4.90119	-8.90378	2.2851	-6.61867	-11.1889						424	-49.4077	570	0.6069
114.1	-157.846	-161.441	-92.8763	-61.8579	-80.8599	-35.546	-98.4045	20.9221	-77.4823	-119.327					114.1	-19.6761	-10.3586	-7.68164	-5.78132	-5.26597	-4.96366	-8.95454	2.29597	-6.65857	-11.2505						424.1	-49.3791	570.5	0.616
114.2	-157.861	-160.759	-92.9669	-62.1202	-81.0888	-35.5507	-98.3912	20.8325	-77.5587	-119.224					114.2	-19.4996	-10.4316	-7.52237	-5.80575	-5.26788	-4.93218	-8.9099	2.2738	-6.63609	-11.1837						424.2	-49.3934	571	0.6327
114.3	-157.893	-160.463	-92.9764	-62.1822	-81.065	-35.5507	-98.3552	20.803	-77.5522	-119.158					114.3	-19.4486	-10.5102	-7.77748	-5.84709	-5.24463	-4.81202	-8.94001	2.26943	-6.67058	-11.2094						424.3	-49.3791	571.5	0.6103
114.4	-157.874	-159.934	-92.8048	-62.4969	-81.4965	-35.546	-98.3588	20.7206	-77.6381	-119.079					114.4	-19.4944	-10.5989	-7.81563	-5.90637	-5.23355	-4.88545	-8.98905	2.27139	-6.71766	-11.2604						424.4	-49.3791	572	0.6185
114.5	-157.884	-159.901	-92.8143	-62.721	-81.8947	-35.5269	-98.4569	20.6965	-77.7605	-119.153					114.5	-19.4682	-10.7143	-7.6969	-5.89492	-5.21113	-5.04138	-9.00447	2.26485	-6.73962	-11.2693						424.5	-49.3981	572.5	0.6064
114.6	-157.884	-159.95	-92.7857	-62.7973	-81.9377	-35.5507	-98.4841	20.6936	-77.7905	-119.178					114.6	-19.4963	-10.8288	-7.47326	-5.8296	-5.31365	-4.96938	-8.98516	2.27839	-6.70676	-11.2636						424.6	-49.36	573	0.6161
114.7	-157.846	-160.025	-92.8858	-62.721	-81.1127	-35.5269	-98.3528	20.7257	-77.6271	-119.079					114.7	-19.4567	-10.7716	-7.73218	-5.98505	-5.36181	-5.03804	-9.05756	2.25161	-6.80595	-11.3092						424.7	-49.3218	573.5	0.6409
114.8	-157.865	-159.939	-92.7809	-62.5541	-79.9826	-35.5412	-98.1104	20.7602	-77.3503	-118.871					114.8	-19.5573	-10.6199	-7.56672	-5.88205	-5.41522	-4.9565	-8.99962	2.27345	-6.72617	-11.2731						424.8	-49.3171	574	0.6148
114.9	-157.788	-159.362	-92.8238	-62.3681	-81.1365	-35.5031	-98.1637	20.6772	-77.4864	-118.841					114.9	-19.4805	-10.5632	-7.80514	-5.81291	-5.38232	-4.97081	-9.00248	2.25974	-6.74274	-11.2622						424.9	-49.3218	574.5	0.6226
115	-157.712	-158.823	-92.8334	-62.2632	-81.4847	-35.5126	-98.1049	20.6124	-77.4924	-118.717					115	-19.6479	-10.4773	-7.57149	-5.87347	-5.26835	-4.89726	-8.95597	2.29581	-6.66016	-11.2518						425	-49.2742	575	0.6203
115.1	-157.612	-158.466	-92.8811	-62.2346	-81.3082	-35.5185	-98.0033	20.5731	-77.4302	-118.576					115.1	-19.5292	-10.3834	-7.62203	-5.77714	-5.42666	-4.80725	-8.92428	2.27579	-6.64849	-11.2001						425.1	-49.298	575.5	0.6188
115.2	-157.464	-158.06	-92.7857	-62.3062	-80.7646	-35.5269	-97.818	20.5298	-77.2881	-118.348					115.2	-19.512	-10.3658	-7.70596	-5.97503	-5.3251	-4.85446	-8.95639	2.26474	-6.69165	-11.2211						425.2	-49.2467	576	0.6315
115.3	-157.383	-158.246	-92.8286	-62.2966	-80.5452	-35.5317	-97.8052	20.546	-77.2592	-118.351					115.3	-19.5108	-10.3276	-7.74839	-5.75283	-5.28409	-4.92646	-8.92503	2.27097	-6.65407	-11.196						425.3	-49.2312	576.5	0.6259
115.4	-157.302	-158.561	-92.7523	-62.4874	-81.0936	-35.5174	-97.9523	20.545	-77.4072	-118.497					115.4	-19.4958	-10.3143	-7.62537	-5.9345	-5.30793	-4.91502	-8.93215	2.26176	-6.67039	-11.1939						425.4	-49.1836	577	0.6289
115.5	-157.192	-159.066	-92.7428	-62.6257	-80.6645	-35.5317	-97.9705	20.5869	-77.3836	-118.557					115.5	-19.5063	-10.3305	-7.59724	-5.99649	-5.43286	-4.88498	-8.95806	2.25676	-6.7013	-11.2148						425.5	-49.1931	577.5	0.6163
115.6	-157.064	-159.767	-92.7666	-62.659	-79.5439	-35.5221	-97.8871	20.6754	-77.2117	-118.562					115.6	-19.4596	-10.5126	-7.65064	-5.83723	-5.35419	-5.00276	-8.9695	2.25668	-6.71282	-11.2262						425.6	-49.1549	578	0.6085
115.7	-156.849	-162.9	-92.7237	-62.7019	-81.0078	-35.4935	-98.6127	20.9305	-77.6822	-119.543					115.7	-19.5893	-10.4812	-7.61488	-5.89302	-5.26645	-5.03399	-8.97979	2.27716	-6.70263	-11.257						425.7	-49.1311	578.5	0.6074
115.8	-156.868	-187.238	-92.8858	-62.5303	-81.6229	-35.5126	-102.776	23.6285	-79.1478	-126.405					115.8	-19.533	-10.3724	-7.55337	-5.83818	-5.27217	-5.1377	-8.95114	2.26361	-6.68754	-11.2147						425.8	-49.1359	579	0.6153
115.9	-156.801	-203.15	-92.8191	-62.3014	-81.4942	-35.5269	-105.349	25.6038	-79.745	-130.953					115.9	-19.594	-10.3376	-7.52929	-5.85237	-5.26168	-5.11052	-8.94759	2.27435	-6.67324	-11.2219						425.9	-49.1061	579.5	0.6274
116	-156.72	-213.602	-92.7857	-62.1917	-81.003	-35.5317	-106.972	26.975	-79.9974	-133.948					116	-19.543	-10.0868	-7.56463	-5.8296	-5.32748	-5.07524	-8.90446	2.26042	-6.64405	-11.1649						426	-49.0739	580	0.6264
116.1	-156.72	-213.97	-92.6713	-62.1393	-81.3178	-35.5078	-107.054	27.0204	-80.0339	-134.075					116.1	-19.4319	-9.90609	-7.55527	-5.84867	-5.24737	-5.06713	-8.84274	2.24399	-6.59875	-11.0867						426.1	-49.0834	580.5	0.5933
116.2	-156.553	-214.885	-92.6522	-62.0773	-80.5309	-35.5269	-107.038	27.1586	-79.8791	-134.196					116.2	-19.4553	-9.96474	-7.6206	-5.79574	-5.30173	-5.02707	-8.86086	2.24914	-6.61172	-11.11						426.2	-49.0453	581	0.6413
116.3	-156.115	-218.933	-92.676	-62.1011	-81.8995	-35.5078	-107.872	27.6279	-80.2442	-135.5					116.3	-19.4863	-10.0801	-7.58341	-5.72708	-5.25834	-4.95507	-8.84838	2.26621	-6.58218	-11.1146						426.3	-49.0262	581.5	0.6256
116.4	-156.038	-215.662	-92.7523	-62.144	-82.5909	-35.5317	-107.453	27.1598	-80.2935	-134.613					116.4	-19.5366	-10	-7.76794	-5.914	-5.23402	-4.83491	-8.88125	2.26941	-6.61183	-11.1507						426.4	-49.0262	582	0.6101
116.5	-156.139	-222.248	-92.6856	-62.2776	-82.7197	-35.5031	-108.595	28.0402	-80.5551	-136.636					116.5	-19.5783	-10.1307	-7.68927	-5.8501	-5.27122	-4.89118	-8.90179	2.27704	-6.62475	-11.1788						426.5	-49.0214	582.5	0.6201
116.6	-156.291	-220.807	-92.6426	-62.4158	-83.0201	-35.5031	-108.447	27.8388	-80.6079	-136.285					116.6	-19.6265	-10.165	-7.46658	-5.86023	-5.18395	-4.81393	-8.85269	2.29814	-6.55455	-11.1508						426.6	-49.0071	583	0.6261
116.7	-156.415	-205	-92.6093	-62.4492	-83.783	-35.5174	-105.962	25.7424	-80.22	-131.705					116.7	-19.5931	-10.113	-7.55051	-5.84676	-5.2531	-4.84778	-8.86738	2.28525	-6.58213	-11.1526						426.7	-48.9928	583.5	0.6348
116.8	-156.453	-200.055	-92.552	-62.3443	-84.2074	-35.5364	-105.191	25.1096	-80.0819	-130.301					116.8	-19.6164	-10.0572	-7.49996	-5.83007	-5.21447	-4.79199	-8.83503	2.29492	-6.54011	-11.1299						426.8	-48.9356	584	0.631
116.9	-156.572	-195.94	-92.5568	-62.0534	-84.2455	-35.5269	-104.483	24.6203	-79.8623	-129.103					116.9	-19.4639	-10.012	-7.44751	-5.79193	-5.31175	-4.72142	-8.7914	2.27205	-6.51935	-11.0635						426.9	-48.8879	584.5	0.6291
117	-156.706	-190.767	-92.6379	-61.939	-84.3171	-35.5174	-103.647	24.0008	-79.6465	-127.648					117	-19.5468	-9.99574	-7.53525	-5.83675	-5.40282	-4.82537	-8.85712	2.27027	-6.58686	-11.1274						427	-48.9404	585	0.6394
117.1	-156.711	-186.017	-92.6236	-61.9295	-84.6509	-35.5221	-102.909	23.4244	-79.4846	-126.333					117.1	-19.4867	-9.93899	-7.5157	-5.85892	-5.18777	-5.13722	-8.85422	2.25277	-6.60145	-11.107						427.1	-48.9356	585.5	0.6394
117.2	-156.73	-182.06	-92.6856	-61.9867	-84.8225	-35.5174	-102.3	22.9544	-79.3458	-125.255					117.2	-19.3885	-9.84792	-7.53191	-5.90971	-5.23164	-5.27455	-8.86404	2.22346	-6.64058	-11.0875						427.2	-48.8784	586	0.6344
117.3	-156.286	-178.669	-92.6093	-62.0201	-84.8225	-35.5174	-101.654	22.5285	-79.1256	-124.183					117.3	-19.491	-9.7721	-7.70417	-5.89731	-5.23831	-5.16393	-8.87781	2.24158	-6.63623	-11.1194						427.3	-48.8355	586.5	0.6338
117.4	-156.105	-175.307	-92.7285	-62.1774	-84.9846	-35.5126	-101.136	22.12	-79.016	-123.256					117.4	-19.5764	-9.98382	-7.92769	-5.8315	-5.26418	-5.03566	-8.93654	2.26322	-6.67332	-11.1998						427.4	-48.907	587	0.6532
117.5	-156.057	-171.831	-92.6093	-62.2394	-86.5391	-35.5269	-100.801	21.6924	-79.1082	-122.493					117.5	-19.5668	-10.2084	-7.84138	-5.75807	-5.3065	-5.08382	-8.96084	2.26525	-6.69559	-11.2261						427.5	-48.9022	587.5	0.6432
117.6	-156.196	-168.961	-92.5377	-62.3491	-85.8906	-35.5126	-100.241	21.4042	-78.8369	-121.645					117.6	-19.573	-10.3395	-7.67496	-5.75569	-5.28028	-5.00133	-8.93748	2.27792	-6.65956	-11.2154						427.6	-48.9261	588	0.6343
117.7	-156.239	-166.906	-92.5282	-62.3777	-83.4731	-35.5174	-99.5068	21.2447	-78.2621	-120.751					117.7	-19.4643	-10.5174	-7.75507	-5.82483	-5.22782	-5.0719	-8.97689	2.259	-6.71789	-11.2359						427.7	-48.9738	588.5	0.6133
117.8	-156.401	-165.184	-92.5997	-62.1965	-82.1236	-35.4888	-98.9989	21.1259	-77.873	-120.125					117.8	-19.3837	-10.6028	-7.93436	-5.87776	-5.22019	-4.92074	-8.98993	2.25242	-6.73751	-11.2423						427.8	-48.9976	589	0.6334
117.9	-156.291	-163.916	-92.5807	-61.9152	-81.4322	-35.5031	-98.6063	21.0178	-77.5886	-119.624					117.9	-19.4371	-10.4993	-7.79083	-5.88729	-5.40759	-4.82966	-8.9753	2.25556	-6.71974	-11.2309						427.9	-48.9738	589.5	0.6364
118	-156.568	-162.929	-92.5091	-61.8913	-80.8457	-35.4888	-98.3719	20.9611	-77.4108	-119.333					118	-19.3136	-10.4793	-7.85568	-5.83961	-5.32033	-4.90214	-8.95177	2.23737	-6.7144	-11.1891						428	-49.0035	590	0.6286
118.1	-156.634	-161.899	-92.4567	-61.8961	-81.859	-35.4935	-98.3731	20.8343	-77.5388	-119.207					118.1	-19.3861	-10.4158	-7.69403	-5.84629	-5.4362	-4.86495	-8.94057	2.24578	-6.69479	-11.1864						428.1	-49.0214	590.5	0.6255
118.2	-156.596	-160.812	-92.3947	-62.187	-82.5862	-35.4983	-98.3457	20.6851	-77.6606	-119.031					118.2	-19.3532	-10.3157	-7.6144	-5.78907	-5.25834	-5.12578	-8.90942	2.23689	-6.67252	-11.1463						428.2	-49.0214	591	0.6328
118.3	-156.229	-159.624	-92.3804	-62.3825	-82.5718	-35.4899	-98.113	20.5214	-77.5916	-118.634					118.3	-19.5311	-10.2866	-7.47183	-5.86488	-5.25453	-4.94792	-8.89281	2.27378	-6.61903	-11.1666						428.3	-49.0298	591.5	0.6202
118.4	-156.038	-159.271	-92.3911	-62.6543	-81.4656	-35.4792	-97.8833	20.4822	-77.4012	-118.365					118.4	-19.533	-10.2847	-7.57626	-5.78668	-5.25369	-5.1315	-8.92764	2.26507	-6.66257	-11.1927						428.4	-49.0357	592	0.6322
118.5	-156.024	-159.09	-92.3851	-62.8355	-80.9172	-35.4888	-97.7901	20.4663	-77.3238	-118.256					118.5	-19.5053	-10.2531	-7.39124	-5.73709	-5.23068	-5.24928	-8.89446	2.26109	-6.63337	-11.1555						428.5	-49.0405	592.5	0.6399
118.6	-156.096	-159.085	-92.4042	-62.9594	-81.8518	-35.4864	-97.9805	20.4405	-77.54	-118.421					118.6	-19.4495	-10.2346	-7.57006	-5.75378	-5.27122	-5.15248	-8.90529	2.25058	-6.65471	-11.1559						428.6	-49.0262	593	0.6425
118.7	-156.21	-159.004	-92.4281	-63.0071	-82.0235	-35.484	-98.0262	20.4361	-77.5901	-118.462					118.7	-19.6412	-10.2065	-7.3941	-5.81529	-5.23688	-5.0781	-8.89535	2.28684	-6.60851	-11.1822						428.7	-48.9976	593.5	0.6343
118.8	-156.325	-158.861	-92.4662	-62.8259	-81.6039	-35.4935	-97.9292	20.4528	-77.4764	-118.382					118.8	-19.4929	-10.2375	-7.32019	-5.96311	-5.32128	-5.10289	-8.90632	2.25348	-6.65283	-11.1598						428.8	-49.0453	594	0.6408
118.9	-156.429	-158.604	-92.4519	-62.5493	-81.0984	-35.4888	-97.7703	20.4673	-77.3029	-118.238					118.9	-19.4157	-10.1827	-7.58293	-5.97646	-5.24261	-5.00323	-8.9006	2.24401	-6.65658	-11.1446						428.9	-49.0214	594.5	0.6383
119	-156.544	-157.726	-92.4376	-62.5541	-81.4751	-35.4983	-97.7059	20.3805	-77.3254	-118.086					119	-19.4758	-10.1941	-7.46944	-5.92401	-5.31318	-4.8249	-8.8669	2.26488	-6.60202	-11.1318						429	-49.0119	595	0.6279
119.1	-156.663	-158.251	-92.2612	-62.5303	-80.8647	-35.5078	-97.6797	20.462	-77.2176	-118.142					119.1	-19.4171	-10.2518	-7.75793	-5.88586	-5.32271	-5.15534	-8.96513	2.23324	-6.73189	-11.1984						429.1	-48.9738	595.5	0.6293
119.2	-156.391	-158.909	-92.204	-62.535	-80.1352	-35.484	-97.6097	20.5242	-77.0855	-118.134					119.2	-19.3971	-10.2208	-7.77128	-5.8706	-5.31413	-4.91073	-8.91411	2.24467	-6.66944	-11.1588						429.2	-49.0214	596	0.6335
119.3	-156.243	-159.357	-92.1753	-62.5875	-81.5657	-35.4792	-97.9014	20.5133	-77.3881	-118.415					119.3	-19.3799	-10.2747	-7.64778	-5.73661	-5.31222	-5.14962	-8.91681	2.23778	-6.67903	-11.1546						429.3	-48.9594	596.5	0.6354
119.4	-156.334	-159.41	-92.1992	-62.7544	-81.9424	-35.4792	-98.0198	20.5074	-77.5124	-118.527					119.4	-19.4028	-10.2465	-7.83947	-5.76332	-5.30841	-4.94315	-8.91729	2.24826	-6.66903	-11.1655						429.4	-48.9499	597	0.6296
119.5	-156.444	-160.554	-92.1992	-62.8212	-81.6229	-35.4888	-98.1883	20.6362	-77.5521	-118.824					119.5	-19.2579	-10.283	-7.51665	-5.83627	-5.4238	-4.96318	-8.88013	2.2217	-6.65843	-11.1018						429.5	-48.9499	597.5	0.632
119.6	-156.506	-161.336	-92.2469	-62.8307	-81.1222	-35.4792	-98.2535	20.7346	-77.5189	-118.988					119.6	-19.4705	-10.309	-7.62775	-5.86631	-5.29315	-4.94601	-8.91879	2.25968	-6.65911	-11.1785						429.6	-48.8927	598	0.6369
119.7	-156.668	-160.373	-92.2946	-62.8688	-81.4942	-35.5078	-98.201	20.637	-77.5641	-118.838					119.7	-19.2283	-10.3019	-7.66829	-5.81768	-5.36277	-5.07094	-8.90831	2.21231	-6.69599	-11.1206						429.7	-48.8402	598.5	0.6274
119.8	-156.692	-171.107	-92.2946	-62.578	-81.0316	-35.4983	-99.8668	21.7945	-78.0723	-121.661					119.8	-19.2841	-10.2671	-7.62263	-5.89588	-5.52775	-5.286	-8.98057	2.19658	-6.78399	-11.1771						429.8	-48.8879	599	0.6318
119.9	-156.749	-194.319	-92.1086	-62.3395	-79.8634	-35.4935	-103.479	24.5568	-78.922	-128.036					119.9	-19.4238	-10.2575	-7.59342	-6.04656	-5.3189	-5.26978	-8.985	2.22412	-6.76087	-11.2091						429.9	-48.8641	599.5	0.6447
120	-156.768	-201.286	-92.1515	-62.3205	-81.3845	-35.4697	-104.897	25.3834	-79.5132	-130.28					120	-19.4615	-10.263	-7.60105	-5.94738	-5.44765	-5.14247	-8.97717	2.23465	-6.74252	-11.2118						430	-48.8879	600	0.6426
120.1	-156.472	-203.636	-92.08	-62.3491	-82.0616	-35.4792	-105.346	25.6406	-79.7059	-130.987					120.1	-19.4252	-10.2566	-7.73886	-5.90589	-5.40378	-4.98988	-8.95337	2.23926	-6.7141	-11.1926						430.1	-48.8212	600.5	0.6214
120.2	-156.325	-201.762	-91.9417	-62.3443	-82.1188	-35.4697	-104.994	25.3937	-79.5999	-130.387					120.2	-19.3766	-10.2709	-7.84138	-5.92115	-5.43239	-5.02421	-8.97776	2.22592	-6.75184	-11.2037						430.2	-48.8736	601	0.6446
120.3	-156.215	-203.288	-92.0657	-62.4349	-81.6611	-35.4888	-105.192	25.5858	-79.6065	-130.778					120.3	-19.4443	-10.268	-7.73218	-5.84915	-5.31735	-5.05998	-8.94516	2.24569	-6.69947	-11.1909						430.3	-48.8259	601.5	0.6352
120.4	-156.267	-204.814	-92.1229	-62.6018	-80.8838	-35.4888	-105.363	25.7987	-79.5644	-131.162					120.4	-19.4233	-10.3014	-7.80657	-5.77953	-5.23831	-5.0266	-8.92929	2.25125	-6.67804	-11.1805						430.4	-48.8545	602	0.644
120.5	-156.434	-210.408	-92.0323	-62.6066	-81.2701	-35.5126	-106.377	26.5216	-79.8556	-132.899					120.5	-19.3885	-10.2699	-7.9501	-5.86584	-5.19492	-5.09336	-8.96044	2.23748	-6.72296	-11.1979						430.5	-48.8021	602.5	0.6534
120.6	-156.42	-211.414	-92.1038	-62.6304	-81.251	-35.5078	-106.554	26.6509	-79.9036	-133.205					120.6	-19.348	-10.3281	-7.88954	-5.84009	-5.29601	-4.94792	-8.94161	2.23742	-6.70419	-11.179						430.6	-48.8116	603	0.6557
120.7	-156.458	-213.312	-92.142	-62.4635	-82.0199	-35.4983	-106.982	26.888	-80.0942	-133.87					120.7	-19.3384	-10.2985	-7.67162	-5.84342	-5.20684	-5.05616	-8.9025	2.23743	-6.66507	-11.1399						430.7	-48.789	603.5	0.6409
120.8	-156.439	-215.219	-91.9798	-62.2585	-82.6243	-35.4888	-107.335	27.1357	-80.1992	-134.471					120.8	-19.4553	-10.2299	-7.58293	-5.84009	-5.23116	-5.17394	-8.91887	2.24812	-6.67075	-11.167						430.8	-48.7687	604	0.6377
120.9	-156.434	-216.206	-91.9941	-62.1965	-82.9342	-35.484	-107.541	27.2606	-80.2809	-134.802					120.9	-19.3546	-10.2308	-7.6547	-5.90208	-5.12912	-5.08525	-8.89277	2.2389	-6.65387	-11.1317						430.9	-48.7735	604.5	0.6467
121	-156.301	-204.042	-91.9035	-62.3205	-83.144	-35.4744	-105.531	25.654	-79.8768	-131.185					121	-19.4786	-10.269	-7.69976	-5.76761	-5.04996	-5.04806	-8.8855	2.27078	-6.61472	-11.1563						431	-48.6924	605	0.6337
121.1	-156.243	-199.259	-91.8225	-62.4492	-83.4969	-35.5174	-104.798	25.0232	-79.7749	-129.821					121.1	-19.4453	-10.3066	-7.66447	-5.83532	-5.1315	-5.22019	-8.9339	2.24971	-6.68419	-11.1836						431.1	-48.6924	605.5	0.6433
121.2	-156.172	-195.893	-91.7843	-62.5827	-83.9737	-35.5364	-104.324	24.5754	-79.7483	-128.899					121.2	-19.5063	-10.1936	-7.55957	-5.80909	-5.3003	-5.15391	-8.92046	2.25467	-6.6658	-11.1751						431.2	-48.6495	606	0.6417
121.3	-156.057	-191.329	-91.8511	-62.6161	-84.3171	-35.4983	-103.612	23.9969	-79.6146	-127.608					121.3	-19.4863	-10.2947	-7.40173	-5.79717	-5.37135	-5.07047	-8.90362	2.25834	-6.64527	-11.162						431.3	-48.6066	606.5	0.6463
121.4	-155.995	-186.618	-91.8892	-62.9117	-84.6842	-35.5221	-102.937	23.395	-79.5419	-126.332					121.4	-19.5278	-10.2489	-7.62012	-5.83532	-5.14295	-5.01849	-8.89893	2.27289	-6.62604	-11.1718						431.4	-48.5875	607	0.6338
121.5	-155.833	-181.125	-91.8988	-62.9928	-85.2087	-35.5031	-102.094	22.7201	-79.3735	-124.814					121.5	-19.4445	-10.2861	-7.67448	-5.84772	-5.35419	-5.0781	-8.94753	2.2442	-6.70333	-11.1917						431.5	-48.5589	607.5	0.6586
121.6	-155.743	-176.671	-91.9274	-63.0071	-86.2006	-35.4983	-101.508	22.1785	-79.3294	-123.686					121.6	-19.3919	-10.377	-7.53239	-5.88729	-5.29696	-4.94601	-8.90525	2.24961	-6.65563	-11.1549						431.6	-48.5875	608	0.6429
121.7	-155.748	-173.324	-91.9226	-62.926	-86.6297	-35.5317	-101.014	21.7965	-79.217	-122.81					121.7	-19.3723	-10.4869	-7.63157	-5.93188	-5.28457	-5.00419	-8.9519	2.24231	-6.70959	-11.1942						431.7	-48.5208	608.5	0.6737
121.8	-155.614	-170.716	-91.9179	-62.6543	-85.8811	-35.5364	-100.387	21.5311	-78.8554	-121.918					121.8	-19.3847	-10.4859	-7.55718	-5.99792	-5.29971	-4.92026	-8.94095	2.24692	-6.69403	-11.1879						431.8	-48.5255	609	0.664
121.9	-155.476	-168.966	-91.9369	-62.6066	-83.6209	-35.5269	-99.6888	21.3866	-78.3022	-121.075					121.9	-19.4577	-10.4335	-7.61416	-5.99458	-5.32653	-4.84635	-8.94546	2.25906	-6.6864	-11.2045						431.9	-48.51	609.5	0.6353
122	-155.404	-167.74	-91.9226	-62.5064	-82.1188	-35.5317	-99.204	21.2928	-77.9112	-120.497					122	-19.5158	-10.2461	-7.63062	-5.919	-5.29077	-5.11338	-8.95261	2.25354	-6.69907	-11.2062						432	-48.4921	610	0.6472
122.1	-155.328	-166.567	-91.9417	-62.4921	-81.0221	-35.5507	-98.8169	21.1893	-77.6276	-120.006					122.1	-19.3656	-10.1369	-7.63729	-5.80575	-5.18395	-4.77817	-8.81794	2.25821	-6.55973	-11.0762						432.1	-48.5017	610.5	0.6364
122.2	-155.185	-164.865	-92.0466	-62.5732	-80.5119	-35.5507	-98.4553	21.0048	-77.4506	-119.46					122.2	-19.2545	-10.1178	-7.58579	-5.87776	-5.21495	-5.04281	-8.84894	2.22113	-6.62781	-11.0701						432.2	-48.5589	611	0.6494
122.3	-155.228	-162.981	-92.0466	-62.6447	-82.1141	-35.5126	-98.4212	20.7678	-77.6534	-119.189					122.3	-19.3175	-10.0034	-7.45275	-5.94261	-5.25119	-5.13579	-8.85053	2.22149	-6.62904	-11.072						432.3	-48.6018	611.5	0.6549
122.4	-155.328	-161.832	-91.9941	-62.7353	-83.6733	-35.5126	-98.5125	20.6147	-77.8978	-119.127					122.4	-19.3852	-10.0286	-7.42558	-5.89159	-5.21554	-5.15677	-8.85055	2.23614	-6.61441	-11.0867						432.4	-48.6066	612	0.6302
122.5	-155.39	-161.169	-91.9655	-62.6876	-83.144	-35.5698	-98.321	20.5629	-77.7582	-118.884					122.5	-19.3051	-10.0992	-7.42414	-5.87156	-5.19683	-5.13579	-8.83877	2.22795	-6.61081	-11.0667						432.5	-48.6149	612.5	0.6395
122.6	-155.404	-160.468	-91.8892	-62.5875	-81.3798	-35.5698	-97.8831	20.5447	-77.3384	-118.428					122.6	-19.3642	-10.1397	-7.53525	-5.72994	-5.19921	-5.08477	-8.84218	2.24484	-6.59734	-11.087						432.6	-48.6114	613	0.6443
122.7	-155.061	-160.068	-91.7891	-62.3443	-81.4036	-35.5317	-97.6995	20.4902	-77.2094	-118.19					122.7	-19.481	-10.0977	-7.6845	-5.80814	-5.27026	-5.00657	-8.89136	2.25657	-6.63479	-11.1479						432.7	-48.64	613.5	0.6427
122.8	-154.799	-159.61	-91.9035	-62.206	-81.7135	-35.5078	-97.6232	20.4205	-77.2027	-118.044					122.8	-19.5087	-10.0754	-7.66399	-5.96788	-5.19301	-5.10718	-8.91935	2.25223	-6.66713	-11.1716						432.8	-48.6543	614	0.6486
122.9	-154.78	-158.675	-91.8702	-62.2776	-81.5133	-35.5507	-97.4444	20.3215	-77.1229	-117.766					122.9	-19.4443	-10.0763	-7.59533	-5.80623	-5.29744	-4.96127	-8.86348	2.25332	-6.61016	-11.1168						432.9	-48.6114	614.5	0.6563
123	-154.894	-157.765	-91.9095	-62.4445	-81.0125	-35.5412	-97.261	20.2455	-77.0155	-117.507					123	-19.3674	-9.96903	-7.68497	-5.88872	-5.26263	-4.92551	-8.84971	2.23805	-6.61167	-11.0878						433	-48.6257	615	0.6399
123.1	-155.037	-157.426	-91.894	-62.516	-81.5848	-35.5603	-97.3364	20.2045	-77.1319	-117.541					123.1	-19.2555	-9.80596	-7.63252	-5.78382	-5.23641	-5.14676	-8.81016	2.21234	-6.59781	-11.0225						433.1	-48.64	615.5	0.6456
123.2	-155.156	-157.293	-91.9703	-62.7019	-80.7884	-35.5317	-97.2402	20.2154	-77.0248	-117.456					123.2	-19.2612	-9.67578	-7.8471	-5.83913	-5.22973	-4.95555	-8.80141	2.21664	-6.58477	-11.0181						433.2	-48.6495	616	0.6481
123.3	-155.256	-157.083	-91.8678	-62.9022	-82.3144	-35.5412	-97.4941	20.1529	-77.3413	-117.647					123.3	-19.3356	-9.69581	-7.79989	-5.81052	-5.25119	-5.05282	-8.8243	2.22389	-6.60042	-11.0482						433.3	-48.6257	616.5	0.6691
123.4	-155.423	-156.892	-91.8273	-63.1263	-83.7115	-35.5221	-97.7504	20.1058	-77.6446	-117.856					123.4	-19.4105	-9.69724	-7.74363	-5.84962	-5.25167	-5.07285	-8.83758	2.23369	-6.60389	-11.0713						433.4	-48.6066	617	0.6576
123.5	-155.528	-156.906	-91.7796	-63.2503	-83.659	-35.4888	-97.7687	20.1152	-77.6535	-117.884					123.5	-19.3012	-9.91706	-7.49233	-5.92687	-5.35657	-5.22353	-8.8696	2.20687	-6.66273	-11.0765						433.5	-48.6066	617.5	0.6437
123.6	-155.614	-156.739	-91.7641	-63.2789	-83.7925	-35.4697	-97.7764	20.1045	-77.6719	-117.881					123.6	-19.3952	-9.94424	-7.70452	-5.80385	-5.15582	-4.80821	-8.80197	2.25801	-6.54396	-11.06						433.6	-48.5494	618	0.6718
123.7	-155.409	-156.494	-91.7557	-63.0214	-84.7987	-35.4888	-97.8279	20.0512	-77.7767	-117.879					123.7	-19.3146	-10.1436	-7.34499	-5.83389	-5.30459	-5.16393	-8.85093	2.22636	-6.62457	-11.0773						433.7	-48.6161	618.5	0.6474
123.8	-155.132	-156.072	-91.7352	-62.8259	-86.0241	-35.4792	-97.8781	19.9709	-77.9072	-117.849					123.8	-19.4624	-10.2628	-7.56195	-5.8464	-5.2736	-4.90453	-8.88528	2.26311	-6.62217	-11.1484						433.8	-48.5446	619	0.6535
123.9	-155.104	-156.258	-91.708	-62.6924	-85.9335	-35.4935	-97.8648	19.9946	-77.8702	-117.859					123.9	-19.286	-10.4182	-7.48613	-5.86822	-5.23688	-5.06808	-8.89392	2.23209	-6.66183	-11.126						433.9	-48.5351	619.5	0.6503
124	-155.104	-156.291	-91.7128	-62.6066	-84.8928	-35.5078	-97.6858	20.0228	-77.663	-117.709					124	-19.2455	-10.4788	-7.57339	-5.87966	-5.23784	-5.18872	-8.93397	2.21797	-6.71601	-11.1519						434	-48.5208	620	0.6548
124.1	-155.161	-156.453	-91.6651	-62.6209	-83.9117	-35.5555	-97.5613	20.0604	-77.5008	-117.622					124.1	-19.2416	-10.422	-7.64635	-5.84974	-5.28981	-5.04233	-8.91532	2.22153	-6.69379	-11.1368						434.1	-48.5065	620.5	0.6429
124.2	-155.209	-157.126	-91.6508	-62.597	-83.7019	-35.5126	-97.6328	20.1417	-77.4911	-117.774					124.2	-19.2831	-10.3257	-7.60391	-5.82578	-5.30078	-5.14724	-8.91442	2.22118	-6.69325	-11.1356						434.2	-48.4731	621	0.658
124.3	-155.357	-158.618	-91.6031	-62.6495	-83.578	-35.4888	-97.8823	20.3064	-77.5759	-118.189					124.3	-19.297	-10.403	-7.58341	-5.8253	-5.23879	-5.04853	-8.89932	2.23444	-6.66489	-11.1338						434.3	-48.4874	621.5	0.6501
124.4	-155.323	-159.262	-91.6317	-62.7353	-83.8593	-35.5126	-98.054	20.3533	-77.7007	-118.407					124.4	-19.3374	-10.2542	-7.55671	-5.82674	-5.23164	-5.23355	-8.9067	2.22801	-6.67868	-11.1347						434.4	-48.4158	622	0.6445
124.5	-155.538	-158.876	-91.708	-62.7353	-84.3886	-35.5031	-98.1247	20.3229	-77.8018	-118.448					124.5	-19.3923	-10.2599	-7.65303	-5.79848	-5.21924	-5.21066	-8.92227	2.23807	-6.6842	-11.1603						434.5	-48.3634	622.5	0.6507
124.6	-155.581	-159.381	-91.6079	-62.7067	-84.6842	-35.5078	-98.2447	20.3731	-77.8717	-118.618					124.6	-19.3771	-10.1803	-7.84281	-5.80719	-5.2196	-5.23116	-8.94302	2.22924	-6.71377	-11.1723						434.6	-48.3968	623	0.6442
124.7	-155.442	-160.03	-91.6699	-62.4063	-84.4553	-35.5221	-98.2543	20.4457	-77.8085	-118.7					124.7	-19.3585	-10.1707	-7.62918	-5.73471	-5.2035	-5.18276	-8.87989	2.23687	-6.64302	-11.1168						434.7	-48.4206	623.5	0.6597
124.8	-155.142	-160.154	-91.6747	-62.1679	-84.6413	-35.5317	-98.2185	20.4391	-77.7794	-118.658					124.8	-19.3332	-10.186	-7.54765	-5.82244	-5.22401	-5.18252	-8.88264	2.22962	-6.65301	-11.1123						434.8	-48.4731	624	0.6464
124.9	-155.032	-160.382	-91.6699	-62.0916	-84.7987	-35.5126	-98.2479	20.4551	-77.7928	-118.703					124.9	-19.3551	-10.1588	-7.71835	-5.77619	-5.24117	-5.10671	-8.89273	2.23476	-6.65797	-11.1275						434.9	-48.33	624.5	0.6629
125	-155.004	-160.297	-91.5936	-62.0773	-84.8511	-35.5031	-98.2209	20.4452	-77.7756	-118.666					125	-19.4338	-10.1097	-7.66304	-6.01842	-5.26788	-5.21066	-8.95058	2.22895	-6.72164	-11.1795						435	-48.516	625	0.6488
125.1	-155.104	-160.292	-91.5888	-62.1726	-84.7701	-35.4983	-98.2376	20.4507	-77.7868	-118.688					125.1	-19.4615	-10.1607	-7.7174	-5.84009	-5.3909	-4.99703	-8.92793	2.24676	-6.68117	-11.1747						435.1	-48.4731	625.5	0.6632
125.2	-155.132	-161.446	-91.5984	-62.3014	-85.5139	-35.4983	-98.5817	20.5468	-78.0348	-119.129					125.2	-19.3289	-10.0468	-7.59199	-6.01795	-5.27455	-4.97605	-8.8727	2.22584	-6.64686	-11.0985						435.2	-48.4302	626	0.6541
125.3	-155.142	-162.495	-91.5698	-62.4206	-86.2483	-35.5221	-98.8996	20.6307	-78.2689	-119.53					125.3	-19.1234	-10.0816	-7.71406	-5.91066	-5.40759	-4.87401	-8.85188	2.19581	-6.65607	-11.0477						435.3	-48.3825	626.5	0.671
125.4	-155.123	-161.317	-91.5888	-62.4826	-86.1863	-35.5269	-98.7041	20.5054	-78.1987	-119.209					125.4	-19.307	-10.0677	-7.88477	-6.01175	-5.36658	-4.86304	-8.91681	2.21977	-6.69704	-11.1366						435.4	-48.3682	627	0.6582
125.5	-155.175	-160.788	-91.4887	-62.516	-84.3409	-35.5269	-98.3059	20.4953	-77.8106	-118.801					125.5	-19.2841	-10.0048	-7.86665	-5.9736	-5.37707	-4.93028	-8.90608	2.21247	-6.69361	-11.1186						435.5	-48.3574	627.5	0.6617
125.6	-155.266	-161.284	-91.6413	-62.3681	-82.3096	-35.5269	-98.0659	20.6101	-77.4558	-118.676					125.6	-19.3408	-10.0239	-7.68736	-6.11141	-5.29696	-4.99179	-8.9087	2.21943	-6.68927	-11.1281						435.6	-48.3348	628	0.6642
125.7	-155.295	-171.154	-91.4458	-62.1917	-81.2939	-35.5126	-99.4821	21.7025	-77.7796	-121.185					125.7	-19.3418	-10.072	-7.67687	-5.92496	-5.23736	-4.98225	-8.87254	2.23242	-6.64013	-11.105						435.7	-48.3443	628.5	0.6526
125.8	-155.299	-191.191	-91.4506	-62.1202	-80.5357	-35.5269	-102.687	24.0652	-78.622	-126.753					125.8	-19.2359	-10.0511	-7.63634	-5.77857	-5.36611	-5.1253	-8.86555	2.20776	-6.65779	-11.0733						435.8	-48.3396	629	0.6583
125.9	-154.994	-204.132	-91.5316	-62.0773	-80.4117	-35.4983	-104.774	25.6808	-79.0934	-130.455					125.9	-19.3427	-10.0205	-7.79512	-5.97312	-5.32271	-5.22925	-8.94724	2.20871	-6.73854	-11.156						435.9	-48.3157	629.5	0.6482
126	-154.884	-206.879	-91.4792	-62.0201	-81.3368	-35.5031	-105.35	26.0044	-79.346	-131.355					126	-19.2192	-10.0377	-7.54192	-5.77953	-5.20446	-5.18491	-8.82796	2.21202	-6.61594	-11.04						436	-48.3157	630	0.675
126.1	-154.904	-206.383	-91.3695	-62.063	-81.6325	-35.5269	-105.313	25.9295	-79.3835	-131.243					126.1	-19.1129	-10.0253	-7.83375	-5.90827	-5.22687	-5.18157	-8.88144	2.18307	-6.69838	-11.0645						436.1	-48.3205	630.5	0.6811
126.2	-154.97	-208.405	-91.4887	-62.1297	-81.7612	-35.5317	-105.714	26.187	-79.5274	-131.901					126.2	-19.1798	-10.0477	-7.51808	-5.81672	-5.32271	-5.06236	-8.82456	2.20528	-6.61928	-11.0298						436.2	-48.3252	631	0.6717
126.3	-155.104	-215.715	-91.3313	-62.268	-82.6529	-35.5221	-107.099	27.13	-79.9688	-134.229					126.3	-19.1897	-10.0873	-7.62728	-5.88396	-5.27455	-5.04472	-8.85125	2.20602	-6.64522	-11.0573						436.3	-48.3252	631.5	0.6719
126.4	-155.085	-217.45	-91.3743	-62.3395	-82.2857	-35.5269	-107.344	27.367	-79.9766	-134.711					126.4	-19.1973	-10.0968	-7.63681	-5.82602	-5.38804	-4.91263	-8.84294	2.21152	-6.63141	-11.0545						436.4	-48.3396	632	0.6795
126.5	-155.137	-218.829	-91.3278	-62.2585	-80.9982	-35.5317	-107.347	27.6003	-79.7467	-134.947					126.5	-19.2588	-10.0901	-7.60725	-5.78859	-5.21543	-4.88402	-8.80737	2.23403	-6.57335	-11.0414						436.5	-48.3539	632.5	0.6775
126.6	-155.19	-217.312	-91.3027	-62.1154	-80.488	-35.5221	-106.988	27.4251	-79.5633	-134.413					126.6	-19.203	-10.0787	-7.6988	-5.81481	-5.29553	-5.18443	-8.87922	2.20074	-6.67847	-11.08						436.6	-48.2871	633	0.6703
126.7	-155.171	-212.429	-91.3027	-61.8532	-80.9553	-35.5078	-106.203	26.7744	-79.4288	-132.978					126.7	-19.0695	-10.0501	-7.41699	-5.82626	-5.24594	-4.85923	-8.74467	2.20548	-6.53919	-10.9501						436.7	-48.3252	633.5	0.6516
126.8	-155.156	-209.421	-91.2741	-61.8293	-80.9792	-35.5317	-105.699	26.3763	-79.3222	-132.075					126.8	-19.3356	-10.0177	-7.50807	-5.86154	-5.19349	-5.02088	-8.82287	2.23659	-6.58628	-11.0595						436.8	-48.2776	634	0.6813
126.9	-155.037	-207.871	-91.2121	-61.9056	-80.6358	-35.5269	-105.365	26.1742	-79.1905	-131.539					126.9	-19.1816	-9.96474	-7.57435	-5.80385	-5.24928	-5.2345	-8.83471	2.19792	-6.63679	-11.0326						436.9	-48.3396	634.5	0.6663
127	-154.889	-217.293	-91.2932	-62.0773	-79.8586	-35.5221	-106.822	27.4276	-79.3946	-134.25					127	-19.275	-10.0239	-7.61869	-5.75712	-5.26311	-5.2736	-8.86857	2.21205	-6.65652	-11.0806						437	-48.2347	635	0.6681
127.1	-154.908	-221.861	-91.2121	-62.2871	-80.3307	-35.5412	-107.69	28.0188	-79.6713	-135.709					127.1	-19.2865	-9.98763	-7.58579	-5.79431	-5.22401	-5.22639	-8.85077	2.21681	-6.63395	-11.0676						437.1	-48.2633	635.5	0.6713
127.2	-154.889	-207.313	-91.2264	-62.5207	-80.5977	-35.5078	-105.342	26.0608	-79.2816	-131.403					127.2	-19.2054	-9.9986	-7.75459	-5.95834	-5.29601	-5.14342	-8.89273	2.19449	-6.69823	-11.0872						437.2	-48.2966	636	0.6848
127.3	-154.908	-195.983	-91.2694	-62.8212	-79.9063	-35.5317	-103.403	24.6148	-78.7885	-128.018					127.3	-19.0833	-10.1159	-7.60534	-5.94308	-5.24213	-4.88832	-8.81302	2.19868	-6.61433	-11.0117						437.3	-48.3109	636.5	0.6545
127.4	-154.799	-192.941	-91.298	-63.0166	-79.5343	-35.4983	-102.848	24.2316	-78.6162	-127.079					127.4	-19.1234	-9.98239	-7.85044	-5.96788	-5.29172	-5.04233	-8.87636	2.18545	-6.69091	-11.0618						437.4	-48.2585	637	0.6596
127.5	-154.551	-191.477	-91.3123	-62.9737	-80.7074	-35.5221	-102.757	23.996	-78.7612	-126.753					127.5	-19.0805	-10.1707	-7.67305	-6.01366	-5.28981	-4.7362	-8.82732	2.20176	-6.62556	-11.0291						437.5	-48.1584	637.5	0.6518
127.6	-154.503	-187.362	-91.317	-62.7878	-81.0602	-35.5174	-102.091	23.4899	-78.6013	-125.581					127.6	-19.0504	-10.1421	-7.68927	-5.9531	-5.37707	-4.9937	-8.86762	2.17859	-6.68902	-11.0462						437.6	-48.2728	638	0.6727
127.7	-154.498	-182.184	-91.3075	-62.5637	-80.7646	-35.5317	-101.142	22.8907	-78.2508	-124.032					127.7	-19.0924	-10.3071	-7.63681	-5.81005	-5.46433	-4.97128	-8.88033	2.19275	-6.68758	-11.0731						437.7	-48.206	638.5	0.6515
127.8	-154.598	-176.948	-91.3266	-62.4111	-79.9063	-35.5126	-100.117	22.3252	-77.7919	-122.442					127.8	-19.0872	-10.5474	-7.77796	-5.80099	-5.36038	-4.94983	-8.92062	2.20216	-6.71847	-11.1228						437.8	-48.2394	639	0.6873
127.9	-154.627	-173.166	-91.3075	-62.4301	-79.7728	-35.5221	-99.471	21.9008	-77.5702	-121.372					127.9	-19.1047	-10.6476	-7.51713	-5.8054	-5.2941	-5.04233	-8.90187	2.2103	-6.69157	-11.1122						437.9	-48.2108	639.5	0.6657
128	-154.675	-170.134	-91.2264	-62.3443	-80.4642	-35.5174	-99.0601	21.5541	-77.506	-120.614					128	-19.1348	-10.7363	-7.69785	-5.82626	-5.29077	-5.19301	-8.97983	2.20414	-6.77569	-11.184						438	-48.1727	640	0.6607
128.1	-154.76	-167.902	-91.05	-62.4826	-80.4308	-35.5126	-98.6898	21.3138	-77.376	-120.004					128.1	-19.1043	-10.814	-7.80371	-5.7843	-5.38423	-5.04901	-8.98993	2.20487	-6.78506	-11.1948						438.1	-48.2204	640.5	0.6816
128.2	-154.851	-166.581	-91.1692	-62.5827	-79.3102	-35.5078	-98.3337	21.2057	-77.1281	-119.539					128.2	-19.1448	-10.7787	-7.52905	-5.71086	-5.34226	-5.36611	-8.97864	2.20337	-6.77527	-11.182						438.2	-48.1965	641	0.6637
128.3	-154.846	-166.567	-91.1358	-62.6304	-80.2162	-35.5269	-98.4871	21.1729	-77.3142	-119.66					128.3	-19.132	-10.7739	-7.64111	-5.75187	-5.27551	-5.16679	-8.95686	2.21175	-6.74512	-11.1686						438.3	-48.1488	641.5	0.6865
128.4	-154.855	-165.48	-91.1692	-62.5064	-81.1413	-35.5174	-98.4448	21.0393	-77.4055	-119.484					128.4	-19.0519	-10.8402	-7.47755	-5.92973	-5.39615	-5.22353	-8.98651	2.18647	-6.80004	-11.173						438.4	-48.2347	642	0.6765
128.5	-154.851	-163.382	-90.9403	-62.2966	-81.3845	-35.5126	-98.0611	20.8264	-77.2348	-118.887					128.5	-19.2612	-10.9938	-7.67258	-6.03416	-5.23116	-5.10003	-9.04881	2.23028	-6.81853	-11.2791						438.5	-48.1345	642.5	0.6838
128.6	-154.87	-161.76	-90.7973	-62.0916	-80.9506	-35.5031	-97.6622	20.6856	-76.9766	-118.348					128.6	-19.1615	-11.1397	-7.43654	-5.86584	-5.20064	-5.04233	-8.97443	2.23753	-6.73689	-11.212						438.6	-48.1202	643	0.6709
128.7	-154.846	-160.959	-90.8354	-62.0105	-80.3927	-35.5031	-97.4246	20.6203	-76.8043	-118.045					128.7	-19.1763	-11.2145	-7.35548	-5.8439	-5.24928	-5.06403	-8.98393	2.24117	-6.74275	-11.2251						438.7	-48.1202	643.5	0.6786
128.8	-154.803	-160.564	-90.9594	-61.9724	-80.6931	-35.5031	-97.4158	20.5684	-76.8474	-117.984					128.8	-19.2021	-11.1549	-7.49853	-5.81005	-5.25119	-5.03661	-8.99223	2.2429	-6.74933	-11.2351						438.8	-48.1345	644	0.6799
128.9	-154.746	-161.365	-90.8497	-61.9867	-80.364	-35.5031	-97.4691	20.6547	-76.8144	-118.124					128.9	-19.0166	-11.0991	-7.62728	-5.78573	-5.23879	-5.07714	-8.97411	2.20972	-6.76439	-11.1838						438.9	-48.1393	644.5	0.6886
129	-154.813	-164.316	-90.9117	-62.0487	-81.4548	-35.5031	-98.1746	20.9346	-77.24	-119.109					129	-19.266	-10.927	-7.50616	-5.7899	-5.23188	-4.92599	-8.94115	2.254	-6.68715	-11.1951						439	-48.125	645	0.6919
129.1	-154.722	-164.612	-90.9356	-62.0296	-82.2047	-35.5031	-98.3345	20.9388	-77.3957	-119.273					129.1	-19.1396	-10.784	-7.56851	-5.7514	-5.25882	-4.9956	-8.91631	2.2255	-6.69081	-11.1418						439.1	-48.1154	645.5	0.6838
129.2	-154.799	-162.423	-90.9546	-62.1917	-82.5575	-35.5114	-98.0729	20.6975	-77.3754	-118.77					129.2	-19.153	-10.7062	-7.56767	-5.81243	-5.17871	-4.93981	-8.89297	2.23028	-6.66269	-11.1232						439.2	-48.088	646	0.6597
129.3	-154.389	-160.697	-91.0452	-62.2966	-83.1822	-35.5221	-97.8553	20.4586	-77.3967	-118.314					129.3	-19.0862	-10.5603	-7.57292	-5.93212	-5.21209	-5.15773	-8.92023	2.19611	-6.72411	-11.1163						439.3	-48.0582	646.5	0.6924
129.4	-154.16	-160.03	-91.0786	-62.3395	-83.6924	-35.5174	-97.8029	20.3549	-77.4479	-118.158					129.4	-19.1162	-10.5617	-7.68593	-5.99983	-5.22055	-5.40044	-8.99745	2.18133	-6.81612	-11.1788						439.4	-48.0534	647	0.6869
129.5	-154.145	-159.519	-91.0166	-62.4063	-83.9213	-35.4935	-97.7504	20.2957	-77.4547	-118.046					129.5	-19.0542	-10.505	-7.602	-5.86298	-5.25548	-5.16726	-8.90783	2.18943	-6.71839	-11.0973						439.5	-48.0439	647.5	0.6838
129.6	-154.231	-159.801	-91.0786	-62.1679	-83.783	-35.4983	-97.7599	20.3481	-77.4118	-118.108					129.6	-19.0671	-10.4497	-7.69594	-5.85916	-5.23593	-5.10098	-8.90147	2.19337	-6.7081	-11.0948						439.6	-48.0248	648	0.6946
129.7	-154.365	-161.927	-90.988	-61.9342	-84.0548	-35.5126	-98.1303	20.5853	-77.545	-118.716					129.7	-19.1329	-10.4902	-7.47898	-5.79431	-5.24785	-5.05473	-8.8665	2.21377	-6.65273	-11.0803						439.7	-48.0391	648.5	0.6956
129.8	-154.513	-162.047	-90.9785	-61.9199	-84.2265	-35.5269	-98.2018	20.6067	-77.5951	-118.808					129.8	-19.1935	-10.4549	-7.72121	-5.83198	-5.34703	-4.96032	-8.91816	2.21599	-6.70217	-11.1341						439.8	-48.001	649	0.6818
129.9	-154.694	-160.339	-90.9737	-61.7864	-84.3123	-35.5126	-97.9364	20.4558	-77.4806	-118.392					129.9	-19.0781	-10.3019	-7.79417	-5.94785	-5.34799	-4.85768	-8.88794	2.19433	-6.69361	-11.0823						439.9	-48.0153	649.5	0.6849
130	-154.765	-159.133	-91.0405	-61.7292	-84.4458	-35.5269	-97.7735	20.3387	-77.4348	-118.112					130	-19.0461	-10.3176	-7.81849	-5.89731	-5.30543	-4.59315	-8.82969	2.21043	-6.61926	-11.0401						440	-47.9676	650	0.6812
130.1	-154.904	-158.995	-91.112	-61.8627	-84.3266	-35.5317	-97.7886	20.3312	-77.4574	-118.12					130.1	-19.0529	-10.2814	-7.44513	-5.91972	-5.23545	-4.82251	-8.79285	2.20586	-6.58699	-10.9987						440.1	-47.9485	650.5	0.6707
130.2	-154.67	-158.752	-91.0452	-62.0153	-84.2169	-35.5031	-97.7003	20.282	-77.4183	-117.982					130.2	-19.0595	-10.2804	-7.53048	-5.86965	-5.29124	-4.9751	-8.83439	2.19531	-6.63909	-11.0297						440.2	-47.9581	651	0.6824
130.3	-154.322	-158.594	-90.988	-62.0344	-85.4948	-35.5126	-97.8243	20.2051	-77.6192	-118.029					130.3	-19.028	-10.2876	-7.33641	-5.90744	-5.25643	-5.02231	-8.80636	2.19212	-6.61424	-10.9985						440.3	-47.9295	651.5	0.6831
130.4	-154.322	-158.985	-90.8831	-62.0439	-84.8177	-35.5031	-97.7591	20.2601	-77.4991	-118.019					130.4	-19.1406	-10.2003	-7.54335	-5.93402	-5.3189	-5.00371	-8.85681	2.19993	-6.65687	-11.0567						440.4	-47.9247	652	0.681
130.5	-154.389	-159.767	-90.8497	-61.8436	-82.5718	-35.5174	-97.4897	20.4074	-77.0824	-117.897					130.5	-19.2512	-10.2375	-7.50473	-5.90637	-5.20684	-5.0409	-8.85792	2.22385	-6.63406	-11.0818						440.5	-47.9104	652.5	0.69
130.6	-154.441	-159.801	-90.8116	-61.6005	-81.0078	-35.5126	-97.1957	20.4703	-76.7253	-117.666					130.6	-19.018	-10.1707	-7.43654	-5.7719	-5.18538	-5.05139	-8.77233	2.19414	-6.57818	-10.9665						440.6	-47.877	653	0.6743
130.7	-154.56	-158.709	-90.7687	-61.3477	-79.9683	-35.5221	-96.8126	20.4128	-76.3998	-117.225					130.7	-19.06	-10.2051	-7.458	-5.90017	-5.23211	-5.0862	-8.82359	2.19066	-6.63292	-11.0142						440.7	-47.8866	653.5	0.6978
130.8	-154.632	-166.567	-90.802	-61.3716	-79.8491	-35.5221	-98.1239	21.2406	-76.8833	-119.365					130.8	-19.122	-10.1889	-7.58102	-5.80337	-5.20303	-5.06904	-8.82788	2.20447	-6.62341	-11.0324						440.8	-47.858	654	0.7063
130.9	-154.751	-189.198	-90.7544	-61.6195	-80.8743	-35.5269	-102.121	23.8104	-78.3102	-125.931					130.9	-19.0991	-10.1825	-7.49662	-5.92306	-5.19254	-5.00919	-8.81717	2.20106	-6.61611	-11.0182						440.9	-47.8675	654.5	0.7122
131	-154.765	-200.499	-90.7591	-61.8389	-81.7517	-35.5126	-104.188	25.1842	-79.0035	-129.372					131	-19.1682	-10.1731	-7.7627	-5.94833	-5.20207	-4.95984	-8.86904	2.20799	-6.66106	-11.077						441	-47.8532	655	0.6903
131.1	-154.894	-207.089	-90.7925	-62.063	-81.9901	-35.4983	-105.388	26.0231	-79.3647	-131.411					131.1	-19.141	-10.1631	-7.74076	-5.7862	-5.25405	-4.92169	-8.83447	2.21064	-6.62383	-11.0451						441.1	-47.815	655.5	0.7035
131.2	-154.875	-204.318	-90.783	-62.2442	-81.2224	-35.5126	-104.826	25.6746	-79.1513	-130.5					131.2	-19.0261	-10.2261	-7.5281	-5.65364	-5.27551	-4.90453	-8.76899	2.2039	-6.56509	-10.9729						441.2	-47.8484	656	0.7038
131.3	-154.551	-199.521	-90.802	-62.3872	-79.6679	-35.5174	-103.741	25.0779	-78.6632	-128.819					131.3	-19.1262	-10.2842	-7.48947	-5.90923	-5.28564	-4.96318	-8.843	2.20582	-6.63718	-11.0488						441.3	-47.7912	656.5	0.699
131.4	-154.422	-200.756	-90.8831	-62.4635	-79.8872	-35.5185	-103.988	25.2142	-78.7743	-129.203					131.4	-19.2145	-10.2508	-7.54717	-5.85105	-5.28886	-4.90739	-8.84329	2.22337	-6.61993	-11.0667						441.4	-47.8293	657	0.7008
131.5	-154.398	-212.024	-90.907	-62.3634	-80.1399	-35.5221	-105.892	26.6779	-79.2146	-132.57					131.5	-19.1706	-10.2432	-7.57721	-5.91209	-5.25813	-4.87353	-8.83913	2.21676	-6.62237	-11.0559						441.5	-47.8103	657.5	0.7068
131.6	-154.451	-219.439	-90.9022	-62.1583	-79.9206	-35.5221	-107.065	27.6926	-79.3729	-134.758					131.6	-19.0566	-10.2475	-7.64444	-5.9016	-5.22353	-5.00133	-8.84584	2.1927	-6.65314	-11.0385						441.6	-47.8341	658	0.7169
131.7	-154.493	-216.63	-90.9403	-62.0916	-79.2053	-35.5174	-106.48	27.3434	-79.1364	-133.823					131.7	-18.9937	-10.1698	-7.38218	-5.90625	-5.2345	-4.69138	-8.72963	2.20405	-6.52558	-10.9337						441.7	-47.7864	658.5	0.698
131.8	-154.536	-212.167	-90.9213	-62.0105	-78.6522	-35.5078	-105.633	26.7743	-78.8582	-132.407					131.8	-19.0008	-10.1889	-7.58245	-5.88014	-5.24487	-5.10814	-8.83422	2.17758	-6.65664	-11.0118						441.8	-47.796	659	0.6967
131.9	-154.636	-220.55	-90.9499	-62.0058	-78.266	-35.4983	-106.984	27.9184	-79.066	-134.903					131.9	-19.0528	-10.2971	-7.39458	-5.93116	-5.25834	-5.34274	-8.87945	2.17581	-6.70364	-11.0553						441.9	-47.7817	659.5	0.6969
132	-154.641	-214.895	-90.9499	-61.9342	-77.9894	-35.4935	-105.984	27.1711	-78.8127	-133.155					132	-19.0948	-10.4068	-7.58675	-5.89921	-5.26311	-5.23021	-8.91347	2.18805	-6.72542	-11.1015						442	-47.8484	660	0.6887
132.1	-154.622	-205.339	-90.895	-62.0248	-79.0658	-35.5078	-104.576	25.8694	-78.7064	-130.445					132.1	-19.0981	-10.3376	-7.66352	-5.87728	-5.13865	-5.15582	-8.8785	2.19771	-6.68079	-11.0762						442.1	-47.8055	660.5	0.6961
132.2	-154.656	-202.874	-90.8402	-62.249	-79.7489	-35.4792	-104.308	25.5218	-78.7859	-129.83					132.2	-19.0252	-10.2251	-7.68736	-5.85296	-5.27455	-5.1315	-8.8661	2.17844	-6.68766	-11.0445						442.2	-47.7578	661	0.6815
132.3	-154.694	-195.702	-90.8402	-62.3205	-80.2591	-35.4888	-103.217	24.5921	-78.6252	-127.809					132.3	-19.173	-10.0382	-7.59891	-5.82578	-5.15868	-4.98559	-8.79669	2.21532	-6.58137	-11.012						442.3	-47.8007	661.5	0.6906
132.4	-154.67	-187.591	-90.7901	-62.3539	-79.2292	-35.4792	-101.686	23.6222	-78.0633	-125.308					132.4	-19.0185	-9.98429	-7.51379	-5.87776	-5.32224	-4.78866	-8.75087	2.1923	-6.55857	-10.9432						442.4	-47.8532	662	0.6874
132.5	-154.641	-181.463	-90.7496	-62.1631	-79.2387	-35.4935	-100.625	22.8976	-77.7274	-123.523					132.5	-18.977	-9.89036	-7.53096	-5.83532	-5.2612	-4.96842	-8.74388	2.17827	-6.56561	-10.9221						442.5	-47.7817	662.5	0.7043
132.6	-154.583	-176.867	-90.7305	-61.8627	-80.0255	-35.4697	-99.923	22.3542	-77.5688	-122.277					132.6	-19.0318	-9.86365	-7.59151	-5.84438	-5.33607	-5.08477	-8.79204	2.17424	-6.6178	-10.9663						442.6	-47.8103	663	0.6885
132.7	-154.527	-173.186	-90.7258	-61.7626	-80.2782	-35.4744	-99.3256	21.9296	-77.396	-121.255					132.7	-18.9942	-9.75923	-7.80514	-5.93975	-5.39805	-4.89165	-8.798	2.16687	-6.63112	-10.9649						442.7	-47.8007	663.5	0.6897
132.8	-154.493	-170.839	-90.6161	-61.7006	-80.0016	-35.4601	-98.8519	21.6796	-77.1723	-120.531					132.8	-19.079	-9.8379	-7.50473	-5.86727	-5.27074	-4.87353	-8.73887	2.19746	-6.54141	-10.9363						442.8	-47.8246	664	0.703
132.9	-154.565	-169.013	-90.5398	-61.7578	-79.2149	-35.4888	-98.4299	21.5028	-76.9271	-119.933					132.9	-19.0442	-9.93279	-7.6454	-5.76379	-5.3003	-4.82394	-8.75174	2.19714	-6.55461	-10.9489						442.9	-47.8246	664.5	0.6946
133	-154.651	-167.43	-90.6256	-61.7912	-78.6141	-35.4744	-98.0977	21.3546	-76.7431	-119.452					133	-18.9779	-9.97094	-7.55289	-5.83961	-5.39042	-4.82251	-8.75905	2.1811	-6.57795	-10.9402						443	-47.7292	665	0.7035
133.1	-154.265	-165.818	-90.5922	-62.0248	-79.6059	-35.4601	-97.961	21.1058	-76.8552	-119.067					133.1	-19.0175	-9.99335	-7.29588	-5.82054	-5.44383	-4.9503	-8.75357	2.18352	-6.57005	-10.9371						443.1	-47.7721	665.5	0.7023
133.2	-153.921	-164.254	-90.6113	-62.1154	-79.5916	-35.4554	-97.6582	20.9038	-76.7544	-118.562					133.2	-18.9818	-10.0468	-7.64063	-5.86202	-5.39519	-5.02469	-8.82518	2.16826	-6.65692	-10.9934						443.2	-47.6911	666	0.7309
133.3	-153.835	-162.604	-90.5815	-62.0964	-78.5378	-35.4506	-97.1843	20.7546	-76.4297	-117.939					133.3	-19.0705	-9.87939	-7.39124	-5.85678	-5.31938	-4.89976	-8.73617	2.19542	-6.54074	-10.9316						443.3	-47.7387	666.5	0.7072
133.4	-153.978	-161.122	-90.5684	-62.0058	-79.2101	-35.4554	-97.0566	20.598	-76.4586	-117.655					133.4	-19.0252	-9.77258	-7.37265	-5.81434	-5.34369	-4.98797	-8.7194	2.18243	-6.53697	-10.9018						443.4	-47.7721	667	0.6767
133.5	-154.026	-160.092	-90.5541	-61.7864	-80.016	-35.4554	-96.9883	20.486	-76.5023	-117.474					133.5	-19.1916	-9.70439	-7.49805	-5.75283	-5.35562	-4.92026	-8.73712	2.21115	-6.52597	-10.9483						443.5	-47.734	667.5	0.716
133.6	-154.112	-159.228	-90.5219	-61.548	-80.1304	-35.4697	-96.8351	20.4152	-76.4199	-117.25					133.6	-19.0843	-9.70487	-7.6082	-5.85201	-5.286	-5.0328	-8.76136	2.18501	-6.57636	-10.9464						443.6	-47.7006	668	0.713
133.7	-154.179	-158.718	-90.5112	-61.5528	-79.7728	-35.4458	-96.6966	20.3816	-76.315	-117.078					133.7	-19.1654	-9.69056	-7.57006	-5.83246	-5.30889	-4.97176	-8.75651	2.2014	-6.55512	-10.9579						443.7	-47.6911	668.5	0.695
133.8	-154.179	-158.394	-90.4996	-61.6577	-79.0337	-35.4601	-96.5373	20.3622	-76.1751	-116.9					133.8	-19.0142	-9.71774	-7.63157	-5.71039	-5.35609	-4.93791	-8.72798	2.18196	-6.54603	-10.9099						443.8	-47.6958	669	0.695
133.9	-154.355	-157.822	-90.473	-61.8198	-78.3566	-35.4363	-96.3771	20.3343	-76.0428	-116.711					133.9	-19.0051	-9.87987	-7.56159	-5.75187	-5.36754	-4.99417	-8.76003	2.17862	-6.5814	-10.9387						443.9	-47.6815	669.5	0.7003
134	-154.479	-156.677	-90.4921	-62.0725	-77.7367	-35.4554	-96.1522	20.2337	-75.9185	-116.386					134	-19.0027	-10.1803	-7.53668	-5.67081	-5.36229	-5.28647	-8.83988	2.17211	-6.66777	-11.012						444	-47.672	670	0.7026
134.1	-154.412	-155.466	-90.4397	-62.2108	-77.2217	-35.4458	-95.8661	20.1165	-75.7496	-115.983					134.1	-18.9931	-10.3419	-7.63506	-5.66413	-5.31723	-4.77292	-8.78739	2.20464	-6.58275	-10.992						444.1	-47.672	670.5	0.6873
134.2	-153.931	-155.075	-90.4301	-62.4158	-76.8116	-35.4363	-95.6833	20.0336	-75.6497	-115.717					134.2	-18.976	-10.5117	-7.73409	-5.72517	-5.2612	-4.9937	-8.86698	2.19132	-6.67566	-11.0583						444.2	-47.6624	671	0.6995
134.3	-153.797	-154.56	-90.3872	-62.4492	-76.4874	-35.4458	-95.5212	19.9776	-75.5436	-115.499					134.3	-18.9884	-10.6495	-7.70786	-5.58497	-5.27789	-5.183	-8.89861	2.19229	-6.70632	-11.0909						444.3	-47.672	671.5	0.7035
134.4	-153.869	-154.35	-90.411	-62.3777	-76.2585	-35.4458	-95.452	19.975	-75.4771	-115.427					134.4	-18.9122	-10.753	-7.61428	-5.80242	-5.27455	-5.30412	-8.94341	2.16785	-6.77556	-11.1113						444.4	-47.635	672	0.7161
134.5	-154.055	-154.617	-90.3681	-62.2156	-76.0296	-35.4506	-95.456	20.0356	-75.4204	-115.492					134.5	-18.8773	-10.7997	-7.51474	-5.69465	-5.32176	-5.25643	-8.91077	2.17124	-6.73953	-11.082						444.5	-47.6052	672.5	0.698
134.6	-154.131	-155.309	-90.3347	-61.9819	-75.7673	-35.4446	-95.4948	20.1336	-75.3611	-115.628					134.6	-18.9441	-10.6104	-7.50044	-5.76475	-5.30936	-5.15058	-8.87993	2.1798	-6.70013	-11.0597						444.6	-47.6005	673	0.7057
134.7	-154.079	-154.703	-90.3395	-61.9199	-75.5432	-35.4411	-95.3376	20.0798	-75.2578	-115.417					134.7	-18.8783	-10.6385	-7.60248	-5.72135	-5.33988	-5.08143	-8.87699	2.17278	-6.70421	-11.0498						444.7	-47.6052	673.5	0.7083
134.8	-154.427	-154.183	-90.3395	-61.9152	-75.362	-35.4411	-95.278	20.069	-75.2089	-115.347					134.8	-18.9923	-10.6151	-7.57053	-5.78954	-5.39567	-5.02707	-8.89837	2.18722	-6.71115	-11.0856						444.8	-47.6052	674	0.7089
134.9	-154.575	-154.384	-90.33	-61.9772	-75.1999	-35.4506	-95.3193	20.1043	-75.2151	-115.424					134.9	-19.048	-10.5279	-7.71215	-5.79288	-5.33273	-4.90739	-8.88685	2.20124	-6.68561	-11.0881						444.9	-47.5909	674.5	0.6973
135	-154.665	-154.789	-90.2108	-62.0391	-75.1045	-35.4411	-95.3749	20.1546	-75.2203	-115.53					135	-18.9918	-10.4521	-7.74935	-5.79264	-5.40616	-4.80821	-8.8667	2.19223	-6.67448	-11.0589						445	-47.5814	675	0.7014
135.1	-154.632	-155.18	-90.1154	-62.1679	-75.1093	-35.4506	-95.4425	20.1825	-75.26	-115.625					135.1	-18.9899	-10.4626	-7.59676	-5.79765	-5.34417	-4.86638	-8.8429	2.19442	-6.64848	-11.0373						445.1	-47.5718	675.5	0.6948
135.2	-154.374	-156.062	-90.2585	-62.1583	-75.3191	-35.4554	-95.6046	20.2366	-75.368	-115.841					135.2	-18.9729	-10.3319	-7.63205	-5.7905	-5.44526	-5.01372	-8.8644	2.17426	-6.69014	-11.0387						445.2	-47.6052	676	0.6886
135.3	-154.164	-158.313	-90.2155	-62.0868	-75.5098	-35.4649	-95.9591	20.4401	-75.519	-116.399					135.3	-18.9517	-10.3004	-7.54335	-5.7533	-5.38566	-5.01658	-8.82518	2.17668	-6.64849	-11.0019						445.3	-47.5862	676.5	0.7086
135.4	-154.155	-158.852	-90.2871	-61.8436	-75.6577	-35.4649	-96.0433	20.502	-75.5413	-116.545					135.4	-18.9584	-10.2323	-7.54574	-5.71754	-5.36134	-5.04663	-8.81032	2.17739	-6.63293	-10.9877						445.4	-47.5671	677	0.7068
135.5	-154.327	-157.974	-90.33	-61.7578	-75.6529	-35.4601	-95.917	20.4341	-75.4829	-116.351					135.5	-18.9474	-10.1965	-7.72551	-5.74675	-5.37374	-5.09908	-8.84817	2.16656	-6.68161	-11.0147						445.5	-47.5671	677.5	0.7225
135.6	-154.379	-158.59	-90.3681	-61.9104	-75.4955	-35.4554	-96.033	20.4983	-75.5347	-116.531					135.6	-18.9659	-10.1831	-7.72837	-5.73184	-5.34083	-5.03995	-8.83167	2.175	-6.65667	-11.0067						445.6	-47.5146	678	0.7097
135.7	-154.493	-162.309	-90.3538	-62.1917	-75.3	-35.4554	-96.6839	20.8843	-75.7996	-117.568					135.7	-18.9975	-10.1397	-7.61238	-5.7843	-5.34703	-4.87592	-8.79281	2.18792	-6.60489	-10.9807						445.7	-47.5528	678.5	0.7065
135.8	-154.484	-177.987	-90.3014	-62.2823	-75.1665	-35.4613	-99.2805	22.6171	-76.6633	-121.898					135.8	-18.9603	-10.0158	-7.51427	-5.88014	-5.43668	-4.86733	-8.77908	2.17305	-6.60604	-10.9521						445.8	-47.5242	679	0.6853
135.9	-154.636	-193.628	-90.3109	-62.2966	-75.0759	-35.4697	-101.903	24.5155	-77.3873	-126.418					135.9	-18.9069	-10.125	-7.48136	-5.7409	-5.47816	-4.92312	-8.7759	2.16843	-6.60747	-10.9443						445.9	-47.4813	679.5	0.6876
136	-154.78	-199.455	-90.3538	-62.5255	-75.095	-35.4649	-102.946	25.247	-77.6985	-128.193					136	-18.9651	-10.0291	-7.50664	-5.81911	-5.16011	-4.96842	-8.74141	2.18561	-6.5558	-10.927						446	-47.4765	680	0.7074
136.1	-154.808	-200.704	-90.3252	-62.7544	-75.2953	-35.4697	-103.226	25.389	-77.8371	-128.615					136.1	-19.1372	-9.99478	-7.58436	-5.82674	-5.31699	-4.88438	-8.79074	2.20655	-6.58419	-10.9973						446.1	-47.4789	680.5	0.7034
136.2	-154.589	-200.661	-90.392	-62.8593	-75.5194	-35.4649	-103.248	25.3542	-77.8933	-128.602					136.2	-18.7748	-9.99049	-7.43797	-5.75664	-5.19588	-4.82108	-8.66281	2.16595	-6.49686	-10.8288						446.2	-47.4669	681	0.6938
136.3	-154.231	-211.562	-90.4349	-62.9547	-75.6863	-35.4554	-105.054	26.7424	-78.3115	-131.796					136.3	-19.0156	-9.91086	-7.53239	-5.86345	-5.35228	-4.8249	-8.74992	2.18705	-6.56286	-10.937						446.3	-47.4908	681.5	0.7118
136.4	-154.064	-216.821	-90.3538	-62.8212	-75.6958	-35.4744	-105.872	27.4425	-78.4292	-133.314					136.4	-18.9713	-9.94758	-7.5219	-5.6813	-5.17776	-4.85398	-8.6923	2.19662	-6.49568	-10.8889						446.4	-47.4765	682	0.7105
136.5	-154.121	-224.284	-90.3061	-62.5446	-75.5194	-35.484	-107.043	28.4818	-78.5614	-135.525					136.5	-18.998	-9.91324	-7.52714	-5.70467	-5.2612	-4.88677	-8.71517	2.19266	-6.52251	-10.9078						446.5	-47.4669	682.5	0.7095
136.6	-154.169	-230.301	-90.2775	-62.4015	-75.3572	-35.4744	-107.997	29.3303	-78.6666	-137.327					136.6	-18.8978	-9.84696	-7.34737	-5.73471	-5.23736	-4.84683	-8.65184	2.18141	-6.47043	-10.8333						446.6	-47.486	683	0.7038
136.7	-154.312	-225.399	-90.2537	-62.3777	-75.1856	-35.478	-107.168	28.6681	-78.4996	-135.836					136.7	-19.048	-9.83743	-7.70691	-5.70657	-5.22115	-5.02135	-8.75691	2.19042	-6.56649	-10.9473						446.7	-47.4288	683.5	0.69
136.8	-154.384	-218.795	-90.2346	-62.4397	-75.095	-35.4744	-106.07	27.7721	-78.2983	-133.843					136.8	-18.8773	-9.83171	-7.45705	-5.75044	-5.24213	-5.23593	-8.73243	2.15294	-6.5795	-10.8854						446.8	-47.3954	684	0.6994
136.9	-154.46	-214.947	-90.2442	-62.3777	-75.1188	-35.4792	-105.438	27.2604	-78.1774	-132.698					136.9	-19.0099	-9.84363	-7.61297	-5.74424	-5.32605	-5.18538	-8.78703	2.16957	-6.61746	-10.9566						446.9	-47.3716	684.5	0.6981
137	-154.393	-218.9	-90.2394	-62.5064	-75.219	-35.484	-106.124	27.7779	-78.3458	-133.902					137	-18.9884	-9.79785	-7.56767	-5.85773	-5.40425	-5.04329	-8.77654	2.165	-6.61154	-10.9415						447	-47.362	685	0.7055
137.1	-154.203	-222.634	-90.1679	-62.6829	-75.5098	-35.4792	-106.779	28.2566	-78.5227	-135.036					137.1	-18.9899	-9.8689	-7.52988	-5.7595	-5.29172	-4.90596	-8.7243	2.18534	-6.53897	-10.9096						447.1	-47.3573	685.5	0.6846
137.2	-153.812	-218.995	-90.1869	-62.7115	-78.8382	-35.4888	-106.672	27.6193	-79.0528	-134.291					137.2	-18.904	-9.83075	-7.44894	-5.8439	-5.25167	-4.83062	-8.68499	2.17551	-6.50948	-10.8605						447.2	-47.4002	686	0.7076
137.3	-153.649	-215.248	-90.1535	-62.7306	-79.9063	-35.4697	-106.193	27.0703	-79.1225	-133.263					137.3	-18.9122	-9.7969	-7.48995	-5.74472	-5.33893	-5.00276	-8.71424	2.16529	-6.54895	-10.8795						447.3	-47.337	686.5	0.6958
137.4	-153.578	-220.188	-90.1154	-62.3968	-79.2006	-35.4792	-106.826	27.7749	-79.0514	-134.601					137.4	-18.8058	-9.86604	-7.56088	-5.79813	-5.29506	-4.96747	-8.71556	2.15042	-6.56514	-10.866						447.4	-47.2953	687	0.6978
137.5	-153.473	-225.137	-90.1059	-62.1536	-80.4976	-35.4744	-107.807	28.4178	-79.3892	-136.225					137.5	-18.9598	-9.84649	-7.66876	-5.78907	-5.25023	-4.89785	-8.73537	2.17918	-6.55619	-10.9146						447.5	-47.2953	687.5	0.7052
137.6	-153.483	-211.094	-90.082	-62.1726	-81.2748	-35.4506	-105.593	26.496	-79.0968	-132.089					137.6	-18.8168	-9.74635	-7.63586	-5.90875	-5.30889	-4.96556	-8.73036	2.14327	-6.5871	-10.8736						447.6	-47.2679	688	0.7206
137.7	-153.454	-201.209	-90.1011	-62.2108	-81.6086	-35.4554	-104.007	25.189	-78.8175	-129.196					137.7	-18.9503	-9.73586	-7.48637	-5.79813	-5.28075	-4.87973	-8.68852	2.17807	-6.51045	-10.8666						447.7	-47.2428	688.5	0.7091
137.8	-153.397	-196.684	-90.0248	-62.3729	-81.9186	-35.4649	-103.31	24.5902	-78.7202	-127.901					137.8	-19.0285	-9.75565	-7.32735	-5.93593	-5.26645	-4.72285	-8.67279	2.19787	-6.47492	-10.8707						447.8	-47.2381	689	0.7011
137.9	-153.406	-189.813	-90.082	-62.5112	-82.4383	-35.4554	-102.284	23.7104	-78.574	-125.995					137.9	-19.0099	-9.77973	-7.31352	-5.86154	-5.29172	-4.97081	-8.70454	2.18298	-6.52156	-10.8875						447.9	-47.2524	689.5	0.71
138	-153.349	-183.457	-90.0582	-62.6781	-82.7197	-35.4697	-101.289	22.917	-78.3715	-124.206					138	-18.8869	-9.76066	-7.35596	-5.67033	-5.30269	-5.08382	-8.67672	2.16409	-6.51264	-10.8408						448	-47.2142	690	0.6992
138.1	-153.201	-178.712	-90.0057	-62.8545	-82.9199	-35.4554	-100.525	22.3321	-78.1927	-122.857					138.1	-19.0542	-9.8236	-7.68116	-5.73041	-5.28159	-5.13627	-8.78455	2.18077	-6.60378	-10.9653						448.1	-47.1951	690.5	0.7081
138.2	-153.196	-174.716	-90.082	-63.0262	-82.8579	-35.4554	-99.889	21.8614	-78.0277	-121.75					138.2	-18.9403	-9.79785	-7.6988	-5.80099	-5.3065	-5.12769	-8.77869	2.15805	-6.62064	-10.9367						448.2	-47.2047	691	0.7158
138.3	-153.111	-171.741	-90.0105	-63.0357	-83.001	-35.4506	-99.3915	21.5151	-77.8764	-120.907					138.3	-18.8473	-9.94758	-7.65446	-5.82626	-5.32912	-5.05425	-8.77649	2.1486	-6.62789	-10.9251						448.3	-47.1475	691.5	0.6958
138.4	-153.025	-169.523	-89.9867	-62.7687	-83.1345	-35.4411	-98.9799	21.2741	-77.7058	-120.254					138.4	-18.9264	-10.0673	-7.69117	-5.77309	-5.3847	-4.98559	-8.80471	2.16608	-6.63863	-10.9708						448.4	-47.1332	692	0.6826
138.5	-152.882	-167.297	-89.9771	-62.5398	-83.0105	-35.4363	-98.5237	21.0341	-77.4895	-119.558					138.5	-18.8229	-10.1631	-7.54669	-5.73947	-5.34369	-5.00752	-8.77056	2.15698	-6.61357	-10.9275						448.5	-47.1808	692.5	0.6878
138.6	-152.844	-165.361	-89.9437	-62.4158	-82.9342	-35.4315	-98.1549	20.8311	-77.3238	-118.986					138.6	-18.7267	-10.279	-7.47755	-5.72565	-5.34787	-4.93028	-8.74783	2.15098	-6.59685	-10.8988						448.6	-47.1665	693	0.6937
138.7	-152.729	-163.353	-89.9485	-62.4015	-82.8865	-35.4315	-97.7917	20.6085	-77.1832	-118.4					138.7	-18.791	-10.1793	-7.52094	-5.68273	-5.33273	-4.95412	-8.74348	2.15924	-6.58423	-10.9027						448.7	-47.219	693.5	0.6931
138.8	-152.667	-161.479	-90.02	-62.392	-82.796	-35.4315	-97.4643	20.4075	-77.0568	-117.872					138.8	-18.9346	-10.2809	-7.5815	-5.73375	-5.33034	-4.93874	-8.79996	2.18126	-6.6187	-10.9812						448.8	-47.2428	694	0.6932
138.9	-152.567	-159.286	-89.7292	-62.4254	-83.597	-35.4315	-97.1726	20.1541	-77.0186	-117.327					138.9	-18.9098	-10.0577	-7.47803	-5.77714	-5.3456	-4.9523	-8.75343	2.17101	-6.58241	-10.9244						448.9	-47.2381	694.5	0.6969
139	-152.481	-157.86	-89.9819	-62.4731	-83.9404	-35.4268	-97.0272	19.9877	-77.0395	-117.015					139	-18.9014	-10.0568	-7.37408	-5.82864	-5.27312	-4.95412	-8.73136	2.17318	-6.55817	-10.9045						449	-47.2571	695	0.6922
139.1	-152.243	-156.835	-89.8531	-62.5207	-83.783	-35.4268	-96.7769	19.8641	-76.9127	-116.641					139.1	-18.8972	-10.0224	-7.44513	-5.79145	-5.34274	-4.96222	-8.74353	2.16792	-6.57561	-10.9115						449.1	-47.2333	695.5	0.7073
139.2	-152.205	-156.01	-89.9187	-62.4349	-83.5255	-35.4268	-96.5867	19.7875	-76.7992	-116.374					139.2	-18.8874	-9.96808	-7.43607	-5.86441	-5.26883	-5.00705	-8.73863	2.16356	-6.57507	-10.9022						449.2	-47.2405	696	0.7138
139.3	-152.171	-155.533	-89.9485	-62.3491	-83.0391	-35.4029	-96.4073	19.7546	-76.6527	-116.162					139.3	-18.8902	-9.87653	-7.38552	-5.75235	-5.22973	-4.98797	-8.68705	2.1715	-6.51555	-10.8585						449.3	-47.2285	696.5	0.7057
139.4	-152.181	-155.533	-89.8913	-62.0964	-82.5766	-35.3982	-96.2794	19.7817	-76.4976	-116.061					139.4	-18.8711	-9.81072	-7.54526	-5.68416	-5.22973	-4.86686	-8.66798	2.17443	-6.49355	-10.8424						449.4	-47.2428	697	0.7079
139.5	-152.09	-154.408	-89.9569	-61.9104	-83.2728	-35.422	-96.1766	19.6534	-76.5233	-115.83					139.5	-18.844	-9.80023	-7.41508	-5.78144	-5.33654	-4.97844	-8.69261	2.15594	-6.53668	-10.8486						449.5	-47.2524	697.5	0.7055
139.6	-151.809	-153.33	-89.9867	-61.9247	-82.4431	-35.4172	-95.8184	19.5384	-76.28	-115.357					139.6	-18.863	-9.81311	-7.72932	-5.85964	-5.43572	-4.8268	-8.7546	2.15388	-6.60073	-10.9085						449.6	-47.2381	698	0.7019
139.7	-151.47	-152.963	-90.001	-61.9819	-81.0316	-35.4077	-95.4759	19.5011	-75.9748	-114.977					139.7	-18.9622	-9.9347	-7.60439	-5.88205	-5.57067	-4.81727	-8.79522	2.16635	-6.62886	-10.9616						449.7	-47.2047	698.5	0.6935
139.8	-151.327	-152.777	-89.9008	-62.0964	-79.8491	-35.4125	-95.2271	19.4931	-75.734	-114.72					139.8	-18.8502	-9.97333	-7.50807	-5.86965	-5.43572	-4.8454	-8.74705	2.157	-6.59006	-10.9041						449.8	-47.1808	699	0.7145
139.9	-151.375	-152.586	-89.9724	-62.1965	-80.3783	-35.3934	-95.3169	19.4609	-75.856	-114.778					139.9	-18.9622	-10.0451	-7.67115	-5.84581	-5.41045	-4.81631	-8.79184	2.17701	-6.61483	-10.9688						449.9	-47.2238	699.5	0.6715
140	-151.504	-153.087	-89.9008	-62.4445	-80.1971	-35.36	-95.4155	19.5172	-75.8983	-114.933					140	-19.0295	-10.1126	-7.56481	-5.81052	-5.4691	-4.89451	-8.81349	2.1846	-6.6289	-10.9981						450	-47.2381	700	0.7032
140.1	-151.485	-153.468	-89.9056	-62.6066	-79.7251	-35.3886	-95.4298	19.5534	-75.8764	-114.983					140.1	-19.048	-10.1598	-7.5362	-5.8358	-5.54158	-4.63416	-8.79259	2.2002	-6.59239	-10.9928						450.1	-47.1856	700.5	0.7009
140.2	-151.537	-153.516	-89.8722	-62.6876	-79.8002	-35.4077	-95.4701	19.555	-75.9152	-115.025					140.2	-18.9837	-10.1579	-7.76508	-5.85153	-5.36897	-4.95889	-8.84767	2.1743	-6.67336	-11.022						450.2	-47.157	701	0.6953
140.3	-151.68	-154.336	-89.7959	-62.5446	-79.6679	-35.4029	-95.5712	19.6628	-75.9084	-115.234					140.3	-18.9393	-10.2494	-7.43654	-5.86381	-5.50057	-5.19874	-8.86473	2.1542	-6.71053	-11.0189						450.3	-47.1808	701.5	0.6863
140.4	-151.733	-170.963	-89.7959	-62.4111	-79.6106	-35.3886	-98.317	21.4495	-76.8675	-119.767					140.4	-18.9179	-10.3353	-7.77939	-5.87442	-5.45289	-5.27312	-8.93882	2.14364	-6.79519	-11.0825						450.4	-47.1189	702	0.6913
140.5	-151.737	-186.947	-89.7673	-62.1536	-79.5987	-35.3839	-100.931	23.3523	-77.579	-124.284					140.5	-19.0547	-10.3448	-7.29778	-5.89349	-5.34179	-5.26168	-8.86571	2.181	-6.6847	-11.0467						450.5	-47.1475	702.5	0.684
140.6	-151.389	-195.621	-89.7482	-62.1488	-79.6828	-35.3695	-102.327	24.4127	-77.9139	-126.739					140.6	-18.8716	-10.6013	-7.44036	-5.87251	-5.42285	-5.13532	-8.89066	2.15937	-6.73129	-11.05						450.6	-47.0807	703	0.702
140.7	-151.189	-197.271	-89.7375	-62.0344	-79.8443	-35.3743	-102.575	24.6113	-77.9637	-127.186					140.7	-19.039	-10.7191	-7.50187	-5.91209	-5.35132	-5.05092	-8.92905	2.19389	-6.73516	-11.1229						450.7	-47.0712	703.5	0.7022
140.8	-151.165	-194.562	-89.7196	-61.9819	-79.6774	-35.3695	-102.079	24.2728	-77.8065	-126.352					140.8	-19.0027	-10.6972	-7.633	-5.78048	-5.27074	-4.91263	-8.88279	2.20379	-6.679	-11.0866						450.8	-47.0735	704	0.6918
140.9	-151.222	-191.544	-89.7149	-62.0105	-79.0051	-35.3767	-101.479	23.9143	-77.5646	-125.393					140.9	-18.863	-10.7081	-7.66542	-5.8749	-5.27932	-4.91073	-8.88359	2.17737	-6.70622	-11.061						450.9	-47.0712	704.5	0.6805
141	-151.241	-193.613	-89.6719	-62.1488	-79.3627	-35.3839	-101.904	24.1578	-77.7459	-126.061					141	-18.926	-10.5637	-7.61202	-5.76713	-5.37612	-4.89213	-8.85617	2.18503	-6.67114	-11.0412						451	-47.0712	705	0.6807
141.1	-151.351	-195.075	-89.6529	-62.2871	-79.048	-35.3791	-102.132	24.3537	-77.7785	-126.486					141.1	-18.8921	-10.2528	-7.52619	-5.79479	-5.33082	-5.00431	-8.80016	2.16839	-6.63177	-10.9686						451.1	-47.0235	705.5	0.6899
141.2	-151.408	-196.627	-89.6243	-62.2537	-78.0895	-35.3886	-102.232	24.5878	-77.6441	-126.82					141.2	-18.7772	-10.237	-7.62346	-5.78859	-5.37135	-4.9484	-8.791	2.14982	-6.64118	-10.9408						451.2	-47.0712	706	0.7038
141.3	-151.523	-198.515	-89.6386	-62.1059	-79.4628	-35.36	-102.768	24.8041	-77.9634	-127.572					141.3	-18.9679	-10.1698	-7.47707	-5.80385	-5.27884	-5.01912	-8.7861	2.18085	-6.60525	-10.9669						451.3	-46.9853	706.5	0.7155
141.4	-151.623	-195.715	-89.5909	-61.7149	-80.1256	-35.3505	-102.353	24.4552	-77.8981	-126.808					141.4	-19.0862	-10.0649	-7.46563	-5.83007	-5.29363	-5.07142	-8.80197	2.19244	-6.60953	-10.9944						451.4	-46.9567	707	0.7038
141.5	-151.58	-194.538	-89.5241	-61.5861	-81.3225	-35.3648	-102.319	24.2746	-78.0447	-126.594					141.5	-18.9508	-10.1026	-7.5672	-5.80194	-5.33225	-5.05235	-8.80118	2.17035	-6.63082	-10.9715						451.5	-46.971	707.5	0.708
141.6	-151.523	-193.179	-89.5098	-61.548	-82.6815	-35.3791	-102.303	24.0621	-78.2413	-126.366					141.6	-18.9684	-10.0854	-7.57006	-5.80885	-5.28981	-4.92789	-8.77507	2.18189	-6.59318	-10.957						451.6	-46.9186	708	0.7073
141.7	-151.374	-187.448	-89.4967	-61.4765	-83.1536	-35.3791	-101.388	23.3301	-78.0578	-124.718					141.7	-18.8659	-10.0749	-7.51713	-5.79044	-5.37135	-4.94935	-8.76151	2.16198	-6.59953	-10.9235						451.7	-46.8947	708.5	0.707
141.8	-151.179	-181.196	-89.4669	-61.5003	-82.4097	-35.3779	-100.188	22.5762	-77.6122	-122.765					141.8	-18.9708	-10.0515	-7.71406	-5.77428	-5.14915	-4.86495	-8.75413	2.192	-6.56212	-10.9461						451.8	-46.9424	709	0.7034
141.9	-151.213	-176.552	-89.486	-61.5432	-81.0841	-35.3728	-99.2085	22.0629	-77.1456	-121.271					141.9	-18.8645	-10.0601	-7.48756	-5.77667	-5.44431	-4.77101	-8.73402	2.16957	-6.56445	-10.9036						451.9	-46.8709	709.5	0.6973
142	-151.208	-172.899	-89.5289	-61.7435	-79.8252	-35.3695	-98.4291	21.6634	-76.7657	-120.093					142	-18.9889	-9.95378	-7.58961	-5.76475	-5.358	-4.7095	-8.72743	2.19371	-6.53372	-10.9211						452	-46.9091	710	0.7103
142.1	-151.361	-170.258	-89.5146	-61.8055	-79.7489	-35.3648	-98.0087	21.3751	-76.6336	-119.384					142.1	-18.9613	-9.84601	-7.52929	-5.91018	-5.37171	-4.73907	-8.72625	2.17962	-6.54663	-10.9059						452.1	-46.8232	710.5	0.693
142.2	-151.427	-168.532	-89.548	-61.7578	-80.8743	-35.3648	-97.9173	21.1586	-76.7587	-119.076					142.2	-18.8592	-9.71774	-7.55432	-5.73804	-5.36596	-4.76243	-8.66629	2.16752	-6.49876	-10.8338						452.2	-46.8232	711	0.7
142.3	-151.399	-167.277	-89.5241	-61.6481	-82.0998	-35.3672	-97.8859	20.9918	-76.8941	-118.878					142.3	-18.885	-9.5704	-7.48566	-5.95596	-5.36944	-4.83682	-8.68387	2.15647	-6.52741	-10.8403						452.3	-46.8041	711.5	0.7146
142.4	-151.303	-165.728	-89.5432	-61.3668	-82.7197	-35.3695	-97.6717	20.8144	-76.8573	-118.486					142.4	-19.007	-9.4941	-7.50497	-5.75521	-5.36468	-5.09336	-8.70323	2.1687	-6.53453	-10.8719						452.4	-46.8041	712	0.7043
142.5	-150.974	-163.825	-89.4621	-61.1093	-82.8198	-35.3695	-97.2601	20.5935	-76.6665	-117.854					142.5	-18.9346	-9.51985	-7.52905	-5.76665	-5.34036	-4.62939	-8.61998	2.18489	-6.43508	-10.8049						452.5	-46.7708	712.5	0.6949
142.6	-150.817	-162.366	-89.4383	-61.1284	-82.8818	-35.3695	-97.0002	20.4211	-76.5791	-117.421					142.6	-18.8645	-9.51365	-7.45085	-5.72994	-5.27265	-5.00896	-8.64009	2.158	-6.48209	-10.7981						452.6	-46.7803	713	0.6904
142.7	-150.807	-161.236	-89.5432	-61.1761	-82.7197	-35.3695	-96.8087	20.2998	-76.5088	-117.108					142.7	-18.884	-9.6672	-7.65207	-5.78036	-5.33559	-5.04043	-8.72661	2.15236	-6.57425	-10.879						452.7	-46.7374	713.5	0.7027
142.8	-150.769	-160.473	-89.5098	-61.3954	-81.8041	-35.36	-96.552	20.2262	-76.3258	-116.778					142.8	-18.947	-9.72823	-7.40269	-5.81481	-5.37183	-5.00466	-8.71153	2.16638	-6.54515	-10.8779						452.8	-46.7422	714	0.7027
142.9	-150.765	-159.948	-89.4717	-61.5528	-81.6039	-35.3457	-96.4478	20.1683	-76.2796	-116.616					142.9	-18.9126	-10.0677	-7.45609	-5.81005	-5.35752	-5.00466	-8.76811	2.16693	-6.60119	-10.935						452.9	-46.7374	714.5	0.6848
143	-150.817	-159.619	-89.5194	-61.7054	-81.6706	-35.3457	-96.4463	20.1275	-76.3187	-116.574					143	-18.9355	-10.1316	-7.47135	-5.71802	-5.23927	-4.95984	-8.7426	2.18458	-6.55803	-10.9272						453	-46.7469	715	0.7108
143.1	-150.855	-158.799	-89.5337	-61.9581	-81.7898	-35.3457	-96.3803	20.0279	-76.3524	-116.408					143.1	-18.9679	-10.3543	-7.49281	-5.64268	-5.25929	-4.95936	-8.7794	2.1967	-6.5827	-10.9761						453.1	-46.7231	715.5	0.6957
143.2	-150.774	-157.703	-89.5325	-62.0248	-81.971	-35.3517	-96.2261	19.8983	-76.3278	-116.124					143.2	-18.9341	-10.4378	-7.4766	-5.85678	-5.40568	-4.95841	-8.84489	2.1761	-6.66878	-11.021						453.2	-46.766	716	0.7001
143.3	-150.893	-157.073	-89.5289	-62.1107	-82.734	-35.3552	-96.2825	19.8216	-76.461	-116.104					143.3	-18.8182	-10.6309	-7.48899	-5.72231	-5.41617	-4.88498	-8.82693	2.17318	-6.65375	-11.0001						453.3	-46.7803	716.5	0.7042
143.4	-150.798	-156.673	-89.548	-61.9628	-84.7224	-35.36	-96.5106	19.7374	-76.7732	-116.248					143.4	-18.9036	-10.762	-7.53382	-5.83913	-5.40068	-4.7939	-8.87218	2.18993	-6.68225	-11.0621						453.4	-46.7851	717	0.69
143.5	-150.827	-156.463	-89.5098	-61.6529	-83.8927	-35.3505	-96.2825	19.7552	-76.5274	-116.038					143.5	-18.9522	-10.6843	-7.42939	-5.84867	-5.39758	-4.80201	-8.85236	2.19659	-6.65576	-11.0489						453.5	-46.828	717.5	0.7132
143.6	-150.765	-156.758	-89.548	-61.5528	-81.6706	-35.3552	-95.9416	19.8344	-76.1072	-115.776					143.6	-18.8897	-10.8126	-7.54478	-5.81577	-5.38327	-4.82013	-8.87771	2.18946	-6.68825	-11.0672						453.6	-46.8614	718	0.6804
143.7	-150.722	-156.949	-89.5861	-61.4145	-80.2496	-35.3505	-95.7119	19.8935	-75.8185	-115.605					143.7	-18.7791	-10.5379	-7.47993	-5.67796	-5.35371	-4.85017	-8.7798	2.17231	-6.60748	-10.9521						453.7	-46.8852	718.5	0.6953
143.8	-150.66	-156.949	-89.6052	-61.362	-79.4151	-35.3409	-95.5554	19.9136	-75.6417	-115.469					143.8	-18.8349	-10.3543	-7.77748	-5.75712	-5.42285	-4.83443	-8.83018	2.16445	-6.66573	-10.9946						453.8	-46.8947	719	0.6949
143.9	-150.545	-156.391	-89.5098	-61.2905	-78.6808	-35.3266	-95.2907	19.8724	-75.4183	-115.163					143.9	-18.7829	-10.3758	-7.44369	-5.71325	-5.36801	-4.89594	-8.76327	2.16427	-6.599	-10.9275						453.9	-46.8804	719.5	0.6827
144	-150.493	-156.763	-89.5527	-61.4192	-78.4805	-35.3314	-95.34	19.9031	-75.4369	-115.243					144	-18.843	-10.4564	-7.69165	-5.76856	-5.34703	-4.86447	-8.82851	2.17125	-6.65726	-10.9998						454	-46.8804	720	0.6908
144.1	-150.397	-157.574	-89.486	-61.5623	-80.3593	-35.3219	-95.7834	19.9207	-75.8628	-115.704					144.1	-18.8483	-10.3834	-7.50378	-5.86441	-5.34322	-4.96366	-8.81779	2.16362	-6.65417	-10.9814						454.1	-46.9043	720.5	0.6989
144.2	-150.307	-158.346	-89.5527	-61.7054	-80.6549	-35.3457	-95.9853	19.9736	-76.0117	-115.959					144.2	-18.8865	-10.2971	-7.54621	-5.69322	-5.3189	-4.95364	-8.7826	2.1765	-6.6061	-10.9591						454.2	-46.8995	721	0.7068
144.3	-150.245	-159.372	-89.4526	-61.7197	-79.7442	-35.3171	-95.975	20.1023	-75.8726	-116.077					144.3	-18.9102	-10.1283	-7.48065	-5.81243	-5.39186	-4.95507	-8.77976	2.16829	-6.61147	-10.948						454.3	-46.8709	721.5	0.6945
144.4	-150.064	-160.01	-89.3668	-61.6291	-78.6188	-35.3075	-95.8327	20.1917	-75.6411	-116.024					144.4	-18.9446	-9.91754	-7.39887	-5.90208	-5.31032	-4.94744	-8.7368	2.17193	-6.56487	-10.9087						454.4	-46.8327	722	0.6699
144.5	-150.164	-162.066	-89.4049	-61.3668	-79.4247	-35.3123	-96.2897	20.4112	-75.8784	-116.701					144.5	-18.7772	-10.0272	-7.47374	-5.90923	-5.33845	-4.95555	-8.7469	2.14407	-6.60283	-10.891						454.5	-46.8709	722.5	0.6995
144.6	-150.226	-162.171	-89.3823	-61.1141	-79.5439	-35.3075	-96.2907	20.4399	-75.8508	-116.731					144.6	-18.9489	-9.9409	-7.50092	-5.85248	-5.31127	-4.86459	-8.7365	2.178	-6.5585	-10.9145						454.6	-46.8518	723	0.6936
144.7	-150.283	-166.262	-89.3525	-61.0139	-79.3913	-35.3123	-96.9358	20.9007	-76.0351	-117.836					144.7	-18.8478	-9.96284	-7.43034	-5.9016	-5.29792	-4.76624	-8.70112	2.16844	-6.53268	-10.8696						454.7	-46.8184	723.5	0.697
144.8	-150.231	-187.653	-89.4049	-60.9519	-78.8811	-35.3171	-100.406	23.4322	-76.9742	-123.839					144.8	-18.9422	-10.0044	-7.48709	-5.87823	-5.30507	-4.78913	-8.73436	2.18213	-6.55223	-10.9165						454.8	-46.8041	724	0.6982
144.9	-149.859	-205.31	-89.2142	-60.9519	-79.11	-35.3159	-103.293	25.6726	-77.6208	-128.966					144.9	-18.8578	-10.0549	-7.16999	-5.85618	-5.25834	-4.78723	-8.66406	2.18015	-6.48391	-10.8442						454.9	-46.8089	724.5	0.6969
145	-149.754	-212.53	-89.2571	-61.1379	-78.6939	-35.3171	-104.448	26.6353	-77.8129	-131.083					145	-18.8831	-10.0592	-7.26393	-5.83675	-5.16965	-4.76005	-8.6621	2.18922	-6.47288	-10.8513						455	-46.828	725	0.6908
145.1	-149.749	-215.724	-89.3143	-61.1761	-78.4567	-35.3171	-104.956	27.0735	-77.8828	-132.03					145.1	-18.8291	-10.1936	-7.13089	-5.80814	-5.23974	-4.92742	-8.68814	2.17454	-6.51361	-10.8627						455.1	-46.8566	725.5	0.6771
145.2	-149.901	-217.832	-89.2094	-61.2571	-78.9297	-35.3075	-105.406	27.3531	-78.0531	-132.759					145.2	-18.7619	-10.2408	-7.14996	-5.77571	-5.20637	-4.887	-8.6703	2.17033	-6.49997	-10.8406						455.2	-46.8518	726	0.687
145.3	-150.068	-219.582	-89.1427	-61.1474	-79.2292	-35.3099	-105.747	27.5996	-78.147	-133.346					145.3	-18.8134	-10.1908	-7.211	-5.77476	-5.3394	-5.01697	-8.72439	2.16127	-6.56312	-10.8857						455.3	-46.8435	726.5	0.6889
145.4	-150.335	-221.98	-89.238	-60.9567	-79.3388	-35.3075	-106.193	27.9493	-78.2435	-134.142					145.4	-18.8411	-10.3133	-7.25606	-5.75902	-5.43096	-5.11577	-8.78604	2.15768	-6.62835	-10.9437						455.4	-46.8327	727	0.684
145.5	-150.507	-225.438	-89.2237	-60.7421	-79.1767	-35.3075	-106.732	28.4544	-78.278	-135.187					145.5	-18.8182	-10.4449	-7.39077	-5.75616	-5.23593	-5.1377	-8.79728	2.16361	-6.63367	-10.9609						455.5	-46.8327	727.5	0.6984
145.6	-150.755	-228.733	-89.2333	-60.7088	-78.5902	-35.298	-107.22	28.9481	-78.2715	-136.168					145.6	-18.7858	-10.6624	-7.27251	-5.85582	-5.19492	-4.99036	-8.79363	2.17329	-6.62034	-10.9669						455.6	-46.8041	728	0.683
145.7	-150.76	-230.559	-89.2285	-60.6277	-78.4805	-35.3028	-107.493	29.212	-78.281	-136.705					145.7	-18.7367	-10.9322	-7.42033	-5.70562	-5.15582	-4.9894	-8.82335	2.17991	-6.64344	-11.0033						455.7	-46.7755	728.5	0.6991
145.8	-150.474	-226.62	-89.1963	-60.6515	-78.9908	-35.2933	-106.871	28.63	-78.2409	-135.501					145.8	-18.6537	-10.8683	-7.62585	-5.83103	-5.22544	-4.9813	-8.86428	2.15176	-6.71252	-11.016						455.8	-46.7946	729	0.7046
145.9	-150.412	-226.091	-89.1617	-60.5943	-78.4376	-35.2933	-106.665	28.575	-78.0899	-135.24					145.9	-18.7505	-10.8107	-7.24199	-5.7843	-5.14009	-4.93218	-8.77662	2.18273	-6.59389	-10.9593						455.9	-46.8041	729.5	0.6878
146	-150.469	-224.136	-89.1617	-60.8184	-77.9083	-35.2968	-106.298	28.3114	-77.987	-134.61					146	-18.9088	-10.6886	-7.35929	-5.69227	-5.23164	-5.02803	-8.81811	2.19429	-6.62381	-11.0124						456	-46.7469	730	0.7078
146.1	-150.583	-210.088	-89.1617	-60.9138	-79.0957	-35.298	-104.19	26.3573	-77.8328	-130.547					146.1	-18.8764	-10.4006	-7.33724	-5.74138	-5.21304	-4.94411	-8.75212	2.18564	-6.56648	-10.9378						456.1	-46.7183	730.5	0.6978
146.2	-150.698	-197.6	-89.1331	-61.0425	-79.3961	-35.3028	-102.195	24.707	-77.4883	-126.902					146.2	-18.8273	-10.258	-7.38028	-5.60071	-5.31222	-4.96842	-8.72448	2.17359	-6.5509	-10.8981						456.2	-46.7183	731	0.6857
146.3	-151.032	-187.681	-89.1617	-61.0807	-79.2816	-35.2933	-100.588	23.4795	-77.1089	-124.068					146.3	-18.7405	-10.2575	-7.3674	-5.69656	-5.32605	-4.79867	-8.69778	2.16516	-6.53262	-10.8629						456.3	-46.6873	731.5	0.7008
146.4	-151.079	-182.122	-89.1999	-60.9472	-78.6617	-35.2885	-99.5497	22.8302	-76.7195	-122.38					146.4	-18.9737	-10.1855	-7.53859	-5.74043	-5.35419	-4.95841	-8.7918	2.18332	-6.60848	-10.9751						456.4	-46.6659	732	0.7068
146.5	-151.189	-177.859	-89.1427	-60.5991	-78.0323	-35.2873	-98.6848	22.37	-76.3148	-121.055					146.5	-18.8468	-10.1059	-7.30732	-5.66556	-5.36134	-4.84778	-8.68912	2.17614	-6.51298	-10.8653						456.5	-46.6468	732.5	0.6923
146.6	-151.036	-176.004	-89.1522	-60.4179	-78.6236	-35.2885	-98.4204	22.1324	-76.288	-120.553					146.6	-18.8201	-10.228	-7.56004	-5.59928	-5.63409	-4.90214	-8.79061	2.15592	-6.63468	-10.9465						456.6	-46.6325	733	0.7163
146.7	-150.798	-173.672	-89.2047	-60.3273	-78.7428	-35.2789	-98.0039	21.8443	-76.1596	-119.848					146.7	-18.8454	-10.0706	-7.43702	-5.75426	-5.35132	-4.87544	-8.72234	2.16732	-6.55502	-10.8897						456.7	-46.6563	733.5	0.7021
146.8	-150.793	-170.553	-89.0711	-60.2415	-77.7128	-35.2837	-97.276	21.5239	-75.7521	-118.8					146.8	-18.8926	-10.0344	-7.19336	-5.82054	-5.54826	-4.89356	-8.73045	2.16524	-6.56521	-10.8957						456.8	-46.6563	734	0.702
146.9	-150.753	-166.968	-89.1283	-60.3082	-78.3709	-35.2789	-96.8011	21.0945	-75.7066	-117.896					146.9	-18.719	-10.1078	-7.28252	-5.7533	-5.49056	-4.85827	-8.70191	2.14565	-6.55626	-10.8476						456.9	-46.6706	734.5	0.7063
147	-150.717	-164.569	-89.1617	-60.3893	-78.9526	-35.3123	-96.517	20.8027	-75.7143	-117.32					147	-18.9079	-10.0115	-7.3488	-5.75283	-5.49008	-4.96473	-8.74596	2.16545	-6.58051	-10.9114						457	-46.7374	735	0.7013
147.1	-150.703	-162.862	-89.0997	-60.5371	-79.0575	-35.2885	-96.2579	20.608	-75.6499	-116.866					147.1	-18.8015	-10.0458	-7.33593	-5.77142	-5.47339	-5.01039	-8.73974	2.14712	-6.59262	-10.8869						457.1	-46.7755	735.5	0.7043
147.2	-150.75	-161.412	-88.9948	-60.499	-78.7952	-35.2646	-95.9527	20.4699	-75.4828	-116.423					147.2	-18.9513	-10.0096	-7.35894	-5.82817	-5.36086	-5.09669	-8.76758	2.1676	-6.59998	-10.9352						457.2	-46.7135	736	0.7071
147.3	-150.817	-161.184	-89.1188	-60.5466	-78.1706	-35.2694	-95.851	20.4646	-75.3864	-116.316					147.3	-18.8111	-9.95842	-7.32973	-5.71802	-5.2984	-5.09526	-8.70182	2.15369	-6.54812	-10.8555						457.3	-46.7422	736.5	0.7134
147.4	-150.822	-161.436	-89.0378	-60.313	-77.5507	-35.2694	-95.7381	20.5244	-75.2137	-116.263					147.4	-18.772	-9.89131	-7.42128	-5.65078	-5.22592	-5.04794	-8.6682	2.15404	-6.51415	-10.8222						457.4	-46.7469	737	0.7122
147.5	-150.817	-161.584	-89.0997	-60.0507	-77.0548	-35.2682	-95.6458	20.5691	-75.0766	-116.215					147.5	-18.6361	-9.88702	-7.56386	-5.6298	-5.29458	-5.02231	-8.67227	2.12892	-6.54335	-10.8012						457.5	-46.7708	737.5	0.7027
147.6	-150.893	-161.675	-89.0354	-59.941	-76.8068	-35.2691	-95.6034	20.6001	-75.0033	-116.203					147.6	-18.7534	-9.73681	-7.56338	-5.81672	-5.31032	-4.97748	-8.69301	2.13773	-6.55528	-10.8307						457.6	-46.7469	738	0.6971
147.7	-150.979	-163.854	-88.9996	-59.8362	-78.2421	-35.2694	-96.1967	20.8062	-75.3905	-117.003					147.7	-18.822	-9.80309	-7.50044	-5.80337	-5.32367	-4.97272	-8.70422	2.15092	-6.5533	-10.8551						457.7	-46.7088	738.5	0.7085
147.8	-150.96	-168.093	-89.0044	-59.8695	-78.4901	-35.2694	-96.9477	21.2617	-75.6861	-118.209					147.8	-18.7914	-9.71154	-7.51152	-5.79491	-5.33797	-4.90834	-8.67595	2.14777	-6.52817	-10.8237						457.8	-46.7064	739	0.6959
147.9	-150.717	-173.228	-88.9901	-59.922	-77.5364	-35.2742	-97.6113	21.8494	-75.7619	-119.461					147.9	-18.8091	-9.76399	-7.53158	-5.76475	-5.36229	-4.85589	-8.68128	2.15425	-6.52703	-10.8355						457.9	-46.6945	739.5	0.7084
148	-150.493	-175.594	-88.9471	-60.046	-78.1658	-35.2646	-98.085	22.0815	-76.0035	-120.166					148	-18.781	-9.8627	-7.57101	-5.79479	-5.35323	-4.82728	-8.69834	2.15169	-6.54665	-10.85						458	-46.6754	740	0.6868
148.1	-150.364	-174.893	-89.0091	-60.2558	-78.7666	-35.2789	-98.0945	21.9573	-76.1372	-120.052					148.1	-18.678	-9.73586	-7.54335	-5.82626	-5.29208	-4.83348	-8.65151	2.13526	-6.51625	-10.7868						458.1	-46.7278	740.5	0.6973
148.2	-150.364	-171.936	-88.9567	-60.3845	-78.8906	-35.2742	-97.6344	21.6057	-76.0287	-119.24					148.2	-18.8449	-9.78211	-7.50139	-5.8768	-5.22449	-4.74956	-8.66321	2.16929	-6.49392	-10.8325						458.2	-46.6849	741	0.7034
148.3	-150.436	-169.624	-88.9555	-60.4847	-78.5711	-35.2599	-97.2217	21.3532	-75.8685	-118.575					148.3	-18.6337	-9.72728	-7.37217	-5.8526	-5.2283	-4.73334	-8.59123	2.13947	-6.45176	-10.7307						458.3	-46.7088	741.5	0.6987
148.4	-150.526	-171.631	-88.9138	-60.6086	-78.0704	-35.2837	-97.5056	21.5949	-75.9107	-119.101					148.4	-18.8163	-9.76113	-7.47183	-5.85487	-5.26311	-4.85732	-8.67076	2.15748	-6.51328	-10.8282						458.4	-46.6516	742	0.6873
148.5	-150.588	-178.235	-88.9424	-60.375	-77.627	-35.2599	-98.5046	22.3985	-76.1061	-120.903					148.5	-18.8158	-9.68675	-7.07701	-5.85248	-5.20064	-4.78961	-8.57039	2.17165	-6.39874	-10.742						458.5	-46.6659	742.5	0.7103
148.6	-150.593	-181.769	-88.8232	-60.0984	-77.2694	-35.2885	-98.9735	22.8479	-76.1256	-121.821					148.6	-18.7987	-9.62667	-7.21338	-5.83794	-5.25536	-4.71808	-8.57502	2.16695	-6.40806	-10.742						458.6	-46.6945	743	0.7184
148.7	-150.698	-182.288	-88.8756	-59.9601	-76.988	-35.2933	-99.0172	22.9342	-76.083	-121.951					148.7	-18.771	-9.69533	-7.38552	-5.811	-5.2922	-4.8721	-8.63786	2.15045	-6.48741	-10.7883						458.7	-46.6754	743.5	0.7182
148.8	-150.631	-179.575	-88.909	-59.8934	-76.7067	-35.2646	-98.4967	22.6178	-75.8789	-121.114					148.8	-18.8397	-9.75255	-7.32162	-5.75694	-5.26549	-4.84635	-8.63044	2.16872	-6.46172	-10.7992						458.8	-46.6373	744	0.7094
148.9	-150.703	-176.28	-88.8327	-59.984	-76.3729	-35.2503	-97.9038	22.241	-75.6628	-120.145					148.9	-18.84	-9.80596	-7.54526	-5.69608	-5.16059	-4.73811	-8.63101	2.18018	-6.45082	-10.8112						458.9	-46.6182	744.5	0.7114
149	-150.726	-178.407	-88.7183	-59.9601	-76.0534	-35.2551	-98.1867	22.507	-75.6798	-120.694					149	-18.8481	-9.7721	-7.7298	-5.68273	-5.21876	-4.66039	-8.65198	2.18023	-6.47175	-10.8322						459	-46.6182	745	0.7022
149.1	-150.745	-181.001	-88.7803	-60.1223	-75.7912	-35.2789	-98.6198	22.8151	-75.8048	-121.435					149.1	-18.8549	-9.72346	-7.23675	-5.79002	-5.14438	-4.79152	-8.59018	2.18041	-6.40977	-10.7706						459.1	-46.5514	745.5	0.703
149.2	-150.726	-179.027	-88.7803	-60.2558	-76.144	-35.2742	-98.3679	22.5584	-75.8095	-120.926					149.2	-18.8578	-9.57469	-7.41079	-5.76093	-5.18348	-4.81345	-8.60019	2.173	-6.42719	-10.7732						459.2	-46.5896	746	0.7225
149.3	-150.812	-175.646	-88.7993	-60.3177	-77.7557	-35.2599	-98.0985	22.1124	-75.9861	-120.211					149.3	-18.8249	-9.45405	-7.21243	-5.89445	-5.11529	-4.72857	-8.53828	2.1728	-6.36548	-10.7111						459.3	-46.5371	746.5	0.7193
149.4	-150.846	-171.917	-88.8232	-60.2319	-77.751	-35.2837	-97.4754	21.6862	-75.7892	-119.162					149.4	-18.7662	-9.34533	-7.41938	-5.82483	-5.33988	-4.74526	-8.57349	2.14854	-6.42495	-10.722						459.4	-46.5037	747	0.7128
149.5	-150.774	-169.085	-88.7707	-59.8791	-79.1958	-35.2551	-97.1599	21.3407	-75.8192	-118.501					149.5	-18.688	-9.4078	-7.38171	-5.97265	-5.1625	-4.76291	-8.5626	2.13962	-6.42298	-10.7022						459.5	-46.5037	747.5	0.7081
149.6	-150.869	-166.801	-88.6754	-59.7599	-80.1256	-35.2503	-96.9135	21.0776	-75.836	-117.991					149.6	-18.7243	-9.44499	-7.27239	-5.79813	-5.3375	-4.73096	-8.55137	2.14808	-6.4033	-10.6995						459.6	-46.4799	748	0.703
149.7	-150.931	-164.655	-88.828	-59.6979	-81.1508	-35.2694	-96.7554	20.8211	-75.9343	-117.576					149.7	-18.7867	-9.52319	-7.15855	-5.88729	-5.31079	-4.69901	-8.56093	2.16091	-6.40002	-10.7218						459.7	-46.5133	748.5	0.7068
149.8	-150.97	-163.501	-88.6849	-59.6502	-81.1556	-35.2837	-96.5408	20.7026	-75.8382	-117.243					149.8	-18.854	-9.6672	-7.12994	-5.78191	-5.43096	-4.74574	-8.60162	2.17013	-6.43149	-10.7717						459.8	-46.4799	749	0.6906
149.9	-150.645	-163.491	-88.723	-59.6883	-81.456	-35.2634	-96.5446	20.6651	-75.8795	-117.21					149.9	-18.9064	-9.6362	-7.14376	-5.67272	-5.1439	-4.7014	-8.53407	2.19927	-6.3348	-10.7333						459.9	-46.4608	749.5	0.6924
150	-150.364	-164.259	-88.7803	-59.7313	-81.9186	-35.2503	-96.7173	20.7107	-76.0065	-117.428					150	-18.8106	-9.60711	-7.26572	-5.81386	-5.61502	-4.68995	-8.63371	2.15256	-6.48115	-10.7863						460	-46.4704	750	0.6867
150.1	-150.378	-163.768	-88.6801	-59.9267	-82.0187	-35.2503	-96.6704	20.646	-76.0244	-117.316					150.1	-18.7944	-9.589	-7.45943	-5.88825	-5.10242	-4.71749	-8.59183	2.16691	-6.42492	-10.7587						460.1	-46.4656	750.5	0.7145
150.2	-150.531	-162.719	-88.5371	-60.0603	-81.8709	-35.2408	-96.4931	20.5445	-75.9487	-117.038					150.2	-18.7424	-9.60568	-7.32973	-5.8315	-5.08716	-4.74002	-8.55608	2.16322	-6.39286	-10.7193						460.2	-46.4704	751	0.7054
150.3	-150.631	-161.875	-88.6706	-60.0507	-81.9663	-35.2217	-96.4025	20.4614	-75.9411	-116.864					150.3	-18.7152	-9.52987	-7.35023	-5.80909	-5.09884	-4.73859	-8.54031	2.15778	-6.38252	-10.6981						460.3	-46.4608	751.5	0.7091
150.4	-150.869	-161.074	-88.5895	-59.8981	-81.9329	-35.2313	-96.2659	20.4074	-75.8585	-116.673					150.4	-18.6494	-9.51318	-7.12946	-5.77428	-5.09812	-4.80535	-8.49497	2.14917	-6.3458	-10.6441						460.4	-46.456	752	0.7051
150.5	-150.998	-159.853	-88.5752	-59.6645	-81.8947	-35.2503	-96.0394	20.3034	-75.7359	-116.343					150.5	-18.6814	-9.40589	-7.23865	-5.82638	-5.10766	-4.67517	-8.48919	2.15528	-6.33391	-10.6445						460.5	-46.4513	752.5	0.7129
150.6	-151.137	-158.871	-88.6038	-59.5214	-81.9663	-35.2599	-95.8931	20.2191	-75.674	-116.112					150.6	-18.8158	-9.39063	-7.47326	-5.87537	-5.08799	-4.79009	-8.5722	2.1643	-6.40789	-10.7365						460.6	-46.4656	753	0.7364
150.7	-151.117	-158.48	-88.6277	-59.6263	-82.0092	-35.2599	-95.8534	20.1693	-75.6841	-116.023					150.7	-18.8006	-9.35248	-7.34308	-5.84676	-5.07524	-4.70569	-8.52064	2.17048	-6.35015	-10.6911						460.7	-46.3893	753.5	0.7282
150.8	-151.013	-159.124	-88.5848	-59.7646	-82.4955	-35.2408	-96.037	20.2097	-75.8272	-116.247					150.8	-18.71	-9.3048	-7.50664	-5.88396	-5.07094	-4.76863	-8.54082	2.14781	-6.39301	-10.6886						460.8	-46.4513	754	0.7013
150.9	-150.679	-159.948	-88.5752	-59.8743	-83.1965	-35.2313	-96.2508	20.245	-76.0058	-116.496					150.9	-18.7071	-9.37537	-7.04506	-5.81386	-5.10659	-4.76243	-8.4684	2.15841	-6.30999	-10.6268						460.9	-46.3845	754.5	0.7139
151	-150.593	-160.416	-88.5562	-60.0841	-81.6277	-35.236	-96.0854	20.3092	-75.7762	-116.395					151	-18.8206	-9.26713	-7.40793	-5.75283	-5.19635	-4.88688	-8.55528	2.15865	-6.39664	-10.7139						461	-46.3845	755	0.7062
151.1	-150.56	-160.688	-88.5132	-60.3607	-81.0078	-35.2503	-96.0632	20.3328	-75.7304	-116.396					151.1	-18.6861	-9.3458	-7.32544	-5.65174	-5.08382	-4.82871	-8.48694	2.15339	-6.33355	-10.6403						461.1	-46.369	755.5	0.7267
151.2	-150.588	-161.107	-88.4989	-60.5276	-80.8695	-35.2646	-96.1427	20.3723	-75.7703	-116.515					151.2	-18.7715	-9.44165	-7.61536	-5.85678	-5.11624	-4.71045	-8.58533	2.15968	-6.42565	-10.745						461.2	-46.3464	756	0.7322
151.3	-150.598	-160.502	-88.5323	-60.7088	-80.8409	-35.2408	-96.0703	20.3011	-75.7692	-116.371					151.3	-18.6742	-9.40875	-7.49853	-5.99744	-5.16107	-4.79486	-8.58914	2.13256	-6.45658	-10.7217						461.3	-46.3607	756.5	0.7124
151.4	-150.626	-160.282	-88.4846	-60.5657	-81.1556	-35.2599	-96.0624	20.2797	-75.7827	-116.342					151.4	-18.6771	-9.42735	-7.65064	-5.86107	-5.02374	-4.71475	-8.5591	2.14872	-6.41039	-10.7078						461.4	-46.3464	757	0.708
151.5	-150.707	-162.585	-88.4703	-60.3082	-82.0139	-35.2313	-96.5528	20.5294	-76.0233	-117.082					151.5	-18.6017	-9.39158	-7.49376	-5.78144	-5.00669	-4.83872	-8.51899	2.1358	-6.38319	-10.6548						461.5	-46.3798	757.5	0.7143
151.6	-150.636	-164.922	-88.4369	-60.1652	-81.4942	-35.2265	-96.8134	20.7978	-76.0156	-117.611					151.6	-18.6437	-9.39111	-7.50187	-5.83818	-4.98654	-4.78103	-8.52374	2.14431	-6.37943	-10.668						461.6	-46.4704	758	0.693
151.7	-150.707	-166.71	-88.4095	-60.0364	-80.2591	-35.2265	-96.8915	21.0398	-75.8517	-117.931					151.7	-18.823	-9.3954	-7.28872	-5.92401	-4.85541	-4.72238	-8.50148	2.18344	-6.31805	-10.6849						461.7	-46.4274	758.5	0.7111
151.8	-150.817	-167.692	-88.3893	-60.1175	-78.7333	-35.236	-96.8309	21.1947	-75.6362	-118.026					151.8	-18.8196	-9.32005	-7.13423	-5.74472	-4.94697	-4.83205	-8.46628	2.18094	-6.28533	-10.6472						461.8	-46.4751	759	0.7162
151.9	-150.798	-167.316	-88.4027	-60.0889	-78.5997	-35.2313	-96.7394	21.1569	-75.5825	-117.896					151.9	-18.6089	-9.40732	-7.57864	-6.05276	-5.01468	-4.86733	-8.58827	2.12248	-6.46579	-10.7107						461.9	-46.5276	759.5	0.7309
152	-150.841	-166.209	-88.4131	-60.2176	-78.4519	-35.236	-96.5615	21.0342	-75.5273	-117.596					152	-18.5908	-9.32864	-7.3984	-5.77524	-4.93123	-4.83348	-8.47629	2.1395	-6.33679	-10.6158						462	-46.4608	760	0.7157
152.1	-150.617	-165.661	-88.3988	-60.3464	-77.9322	-35.2217	-96.3628	20.9637	-75.3991	-117.326					152.1	-18.7014	-9.2986	-7.22864	-5.8048	-5.03554	-4.82203	-8.48183	2.1534	-6.32843	-10.6352						462.1	-46.4751	760.5	0.7223
152.2	-150.388	-168.489	-88.394	-60.3321	-77.3886	-35.2122	-96.7006	21.277	-75.4236	-117.978					152.2	-18.5745	-9.28954	-7.41079	-5.70705	-4.98893	-4.8125	-8.46389	2.13717	-6.32673	-10.6011						462.2	-46.4799	761	0.7268
152.3	-150.264	-171.903	-88.3749	-60.2033	-78.4185	-35.2169	-97.3967	21.6313	-75.7655	-119.028					152.3	-18.6728	-9.32482	-7.33688	-5.75521	-5.0702	-4.82156	-8.49691	2.14746	-6.34945	-10.6444						462.3	-46.5037	761.5	0.7128
152.4	-150.273	-174.03	-88.4036	-59.9363	-78.9383	-35.2074	-97.7981	21.8784	-75.9197	-119.677					152.4	-18.5359	-9.35439	-7.26774	-5.73614	-5.11577	-4.84302	-8.4755	2.1247	-6.3508	-10.6002						462.4	-46.456	762	0.7161
152.5	-150.326	-173.5	-88.4417	-59.8648	-78.1563	-35.2074	-97.5827	21.8476	-75.7351	-119.43					152.5	-18.8158	-9.35677	-7.38647	-5.73852	-5.14056	-4.80868	-8.54114	2.16732	-6.37382	-10.7085						462.5	-46.4942	762.5	0.7143
152.6	-150.302	-171.807	-88.3749	-59.8123	-77.5126	-35.2074	-97.1695	21.6737	-75.4957	-118.843					152.6	-18.7734	-9.42115	-7.43034	-5.74377	-5.1799	-4.78723	-8.55596	2.15964	-6.39633	-10.7156						462.6	-46.4656	763	0.6977
152.7	-150.354	-169.91	-88.3761	-59.9601	-77.689	-35.2122	-96.9169	21.4472	-75.4697	-118.364					152.7	-18.6942	-9.43641	-7.24676	-5.80003	-5.24404	-4.81011	-8.5386	2.14373	-6.39487	-10.6823						462.7	-46.4465	763.5	0.7122
152.8	-150.302	-168.269	-88.3463	-60.0507	-77.565	-35.2265	-96.6267	21.2551	-75.3715	-117.882					152.8	-18.6652	-9.39921	-7.28586	-5.82149	-5.21924	-4.82013	-8.53518	2.13764	-6.39754	-10.6728						462.8	-46.456	764	0.7032
152.9	-150.493	-167.001	-88.3416	-60.189	-77.1597	-35.1931	-96.3962	21.137	-75.2592	-117.533					152.9	-18.6046	-9.36535	-7.32258	-5.82352	-5.22401	-4.84445	-8.53075	2.12517	-6.40558	-10.6559						462.9	-46.456	764.5	0.715
153	-150.54	-165.966	-88.3547	-60.4751	-76.5589	-35.174	-96.1782	21.0301	-75.1481	-117.208					153	-18.7066	-9.37394	-7.11468	-5.84772	-5.22925	-4.761	-8.50554	2.14919	-6.35635	-10.6547						463	-46.4453	765	0.7234
153.1	-150.607	-165.218	-88.3797	-60.6897	-76.0153	-35.1645	-96.0123	20.9589	-75.0534	-116.971					153.1	-18.6752	-9.41638	-7.37694	-5.82483	-5.21209	-4.8063	-8.55195	2.13876	-6.41319	-10.6907						463.1	-46.4417	765.5	0.7143
153.2	-150.521	-165.504	-88.3511	-60.8137	-75.5766	-35.1883	-95.9925	20.9882	-75.0043	-116.981					153.2	-18.6828	-9.45739	-7.11182	-5.85725	-5.26168	-4.85446	-8.53757	2.1392	-6.39837	-10.6768						463.2	-46.4274	766	0.717
153.3	-150.292	-164.993	-88.3749	-60.6563	-75.2285	-35.1931	-95.7898	20.9314	-74.8584	-116.721					153.3	-18.6041	-9.46073	-7.20146	-5.82864	-5.20923	-4.77817	-8.51372	2.13322	-6.38051	-10.6469						463.3	-46.4608	766.5	0.7298
153.4	-150.269	-163.916	-88.3845	-60.4227	-74.971	-35.1645	-95.5212	20.8352	-74.686	-116.356					153.4	-18.6003	-9.35582	-7.03838	-5.7986	-5.07762	-4.78389	-8.44244	2.14231	-6.30013	-10.5847						463.4	-46.3988	767	0.7111
153.5	-150.207	-163.034	-88.2748	-60.2987	-74.8613	-35.1979	-95.3122	20.7421	-74.5701	-116.054					153.5	-18.6213	-9.38109	-7.28252	-5.90684	-5.1687	-4.81011	-8.52842	2.13019	-6.39823	-10.6586						463.5	-46.4322	767.5	0.7152
153.6	-150.216	-164.102	-88.2462	-60.2129	-74.9662	-35.174	-95.4862	20.8636	-74.6226	-116.35					153.6	-18.6032	-9.33913	-7.05078	-5.84342	-5.22496	-4.68757	-8.45817	2.13842	-6.31975	-10.5966						463.6	-46.375	768	0.7188
153.7	-150.235	-167.959	-88.3273	-60.2272	-75.1808	-35.174	-96.184	21.2847	-74.8992	-117.469					153.7	-18.6742	-9.40494	-7.33116	-5.88777	-5.28934	-4.76291	-8.55839	2.13524	-6.42315	-10.6936						463.7	-46.375	768.5	0.7133
153.8	-150.273	-171.946	-88.3749	-60.2319	-75.343	-35.1645	-96.8889	21.7361	-75.1528	-118.625					153.8	-18.741	-9.36917	-7.25534	-5.8687	-5.23736	-4.81059	-8.54702	2.14747	-6.39955	-10.6945						463.8	-46.3607	769	0.7208
153.9	-150.283	-169.914	-88.3225	-60.3177	-75.4192	-35.155	-96.5686	21.4988	-75.0699	-118.067					153.9	-18.7186	-9.36845	-7.01025	-5.86917	-5.26549	-4.80392	-8.50597	2.14815	-6.35782	-10.6541						463.9	-46.313	769.5	0.7089
154	-150.288	-182.598	-88.4608	-60.4274	-75.3191	-35.155	-98.7081	22.9888	-75.7193	-121.697					154	-18.7748	-9.36863	-7.06699	-5.79097	-5.28647	-4.74622	-8.50568	2.1613	-6.34439	-10.667						464	-46.313	770	0.7248
154.1	-150.388	-195.897	-88.3845	-60.5419	-75.1188	-35.1514	-100.914	24.6621	-76.2516	-125.576					154.1	-18.6995	-9.35963	-7.15759	-5.6875	-5.25691	-4.73811	-8.4832	2.15367	-6.32954	-10.6369						464.1	-46.2892	770.5	0.7238
154.2	-150.421	-215.686	-88.313	-60.4799	-76.7055	-35.155	-104.46	27.2349	-77.2252	-131.695					154.2	-18.6518	-9.37728	-7.13113	-5.77762	-5.34369	-4.72524	-8.50113	2.13951	-6.36162	-10.6406						464.2	-46.2701	771	0.7193
154.3	-150.402	-224.26	-88.3606	-60.2891	-77.8845	-35.1407	-106.056	28.3837	-77.6724	-134.44					154.3	-18.7691	-9.3582	-7.14329	-5.79956	-5.36086	-4.72476	-8.52596	2.15582	-6.37014	-10.6818						464.3	-46.2606	771.5	0.7327
154.4	-150.326	-231.036	-88.3749	-59.9983	-78.4996	-35.1311	-107.228	29.323	-77.9046	-136.551					154.4	-18.7677	-9.38968	-7.15664	-5.83055	-5.33356	-4.77471	-8.54214	2.15283	-6.3893	-10.695						464.4	-46.3035	772	0.723
154.5	-150.073	-234.788	-88.3702	-59.8743	-77.4696	-35.1216	-107.616	29.8827	-77.7335	-137.499					154.5	-18.6799	-9.40017	-7.14949	-5.88682	-5.30984	-4.80439	-8.53844	2.13635	-6.40209	-10.6748						464.5	-46.2558	772.5	0.7263
154.6	-150.045	-230.816	-88.4131	-59.8838	-77.379	-35.1359	-106.945	29.3204	-77.6251	-136.266					154.6	-18.6141	-9.49887	-7.11754	-5.85821	-5.31985	-4.84445	-8.54217	2.12641	-6.41576	-10.6686						464.6	-46.1986	773	0.7191
154.7	-150.083	-226.534	-88.4465	-59.7932	-77.8749	-35.1264	-106.31	28.7103	-77.5993	-135.02					154.7	-18.6351	-9.54656	-7.1142	-5.9202	-5.32748	-4.86829	-8.56864	2.12617	-6.44247	-10.6948						464.7	-46.2033	773.5	0.7244
154.8	-150.14	-214.761	-88.4226	-59.8981	-77.8749	-35.1407	-104.373	27.085	-77.288	-131.458					154.8	-18.6169	-9.53559	-7.21767	-5.87251	-5.22782	-4.87926	-8.55829	2.12735	-6.43094	-10.6856						464.8	-46.189	774	0.7179
154.9	-150.116	-213.102	-88.3797	-60.0507	-77.7176	-35.1502	-104.086	26.8554	-77.2306	-130.941					154.9	-18.6175	-9.52701	-7.19002	-5.74377	-5.35514	-4.74145	-8.52914	2.13497	-6.39418	-10.6641						464.9	-46.1556	774.5	0.7003
155	-150.169	-208.772	-88.2605	-60.065	-77.317	-35.155	-103.29	26.2903	-76.9994	-129.58					155	-18.6008	-9.60902	-7.25391	-5.77095	-5.28028	-4.8187	-8.5556	2.13038	-6.42522	-10.686						465	-46.1556	775	0.722
155.1	-150.207	-217.25	-88.2653	-59.9649	-76.7878	-35.1359	-104.602	27.4639	-77.1379	-132.066					155.1	-18.6146	-9.54846	-7.28348	-5.78954	-5.29935	-4.89785	-8.57221	2.12461	-6.4476	-10.6968						465.1	-46.1461	775.5	0.7352
155.2	-150.245	-206.645	-88.2891	-59.7646	-76.659	-35.1645	-102.795	26.0483	-76.7463	-128.843					155.2	-18.5698	-9.63954	-7.24915	-5.82471	-5.39138	-4.87401	-8.59143	2.11488	-6.47654	-10.7063						465.2	-46.1223	776	0.7205
155.3	-150.202	-197.085	-88.2748	-59.5643	-77.4792	-35.1359	-101.29	24.7809	-76.5093	-126.071					155.3	-18.6094	-9.50269	-6.99451	-5.87919	-5.30412	-4.90882	-8.53311	2.1248	-6.40831	-10.6579						465.3	-46.0936	776.5	0.7353
155.4	-150.226	-199.154	-88.2462	-59.4928	-77.4029	-35.1407	-101.61	25.0566	-76.5538	-126.667					155.4	-18.5924	-9.48981	-7.16045	-5.85916	-5.20827	-4.77149	-8.5136	2.13183	-6.38177	-10.6454						465.4	-46.1127	777	0.7132
155.5	-150.213	-198.53	-88.2081	-59.5643	-76.6876	-35.1216	-101.387	24.9964	-76.3909	-126.384					155.5	-18.6017	-9.49363	-7.45275	-5.85296	-5.21113	-4.73525	-8.55791	2.12999	-6.42792	-10.6879						465.5	-46.0936	777.5	0.7198
155.6	-150.216	-193.938	-88.2128	-59.6693	-77.5793	-35.1299	-100.791	24.3711	-76.4198	-125.162					155.6	-18.5889	-9.48361	-7.20289	-5.75855	-5.23116	-4.88641	-8.52524	2.12673	-6.39851	-10.652						465.6	-46.065	778	0.7251
155.7	-150.207	-185.445	-88.1318	-59.7837	-78.4329	-35.1359	-99.5227	23.2744	-76.2483	-122.797					155.7	-18.5483	-9.40112	-7.14233	-5.74758	-5.26073	-4.83682	-8.48948	2.12219	-6.36729	-10.6117						465.7	-46.0746	778.5	0.7257
155.8	-150.197	-178.65	-88.1318	-59.9315	-80.3545	-35.138	-98.7338	22.387	-76.3468	-121.121					155.8	-18.5698	-9.47408	-7.12672	-5.87633	-5.3003	-4.79104	-8.52304	2.12219	-6.40086	-10.6452						465.8	-46.0698	779	0.7286
155.9	-150.188	-174.411	-88.1318	-60.1604	-81.5943	-35.1407	-98.271	21.8414	-76.4296	-120.112					155.9	-18.513	-9.41113	-7.0894	-5.8439	-5.17537	-4.78723	-8.47001	2.12107	-6.34894	-10.5911						465.9	-46.0483	779.5	0.7265
156	-150.149	-171.235	-88.0507	-60.3511	-82.1951	-35.1454	-97.8545	21.4474	-76.4071	-119.302					156	-18.5917	-9.44404	-7.07224	-5.77619	-5.21018	-4.79772	-8.48201	2.13479	-6.34723	-10.6168						466	-46.0317	780	0.7333
156.1	-150.173	-168.703	-88.0936	-60.4083	-82.2095	-35.1311	-97.4532	21.16	-76.2932	-118.613					156.1	-18.6547	-9.37633	-7.13888	-5.82626	-5.19921	-4.82513	-8.50341	2.13921	-6.3642	-10.6426						466.1	-46.0174	780.5	0.7127
156.2	-150.059	-166.567	-88.0507	-60.2987	-81.2701	-35.1216	-96.8945	20.9429	-75.9516	-117.837					156.2	-18.5607	-9.38109	-7.21767	-5.76808	-5.21018	-4.85208	-8.4983	2.12315	-6.37516	-10.6214						466.2	-46.0412	781	0.717
156.3	-150.064	-164.154	-88.065	-60.0126	-81.0173	-35.1454	-96.4097	20.6984	-75.7113	-117.108					156.3	-18.5445	-9.5313	-7.17619	-5.76761	-5.26406	-4.86352	-8.52453	2.12027	-6.40427	-10.6448						466.3	-46.0269	781.5	0.7338
156.4	-149.901	-161.994	-87.9982	-59.8505	-81.1556	-35.1502	-96.0084	20.4568	-75.5515	-116.465					156.4	-18.6279	-9.54465	-7.19443	-5.88872	-5.31747	-4.8125	-8.56429	2.12831	-6.43597	-10.6926						466.4	-46.0364	782	0.7333
156.5	-149.749	-160.564	-87.9935	-59.8123	-81.1413	-35.1168	-95.7294	20.2963	-75.4331	-116.026					156.5	-18.5378	-9.69008	-7.22673	-5.93498	-5.32939	-4.7672	-8.58103	2.11599	-6.46505	-10.697						466.5	-46.0126	782.5	0.7437
156.6	-149.658	-160.363	-87.9363	-59.7742	-81.0602	-35.1216	-95.6523	20.2714	-75.381	-115.924					156.6	-18.7062	-10.0429	-7.15712	-5.84676	-5.30507	-4.77912	-8.63953	2.15503	-6.48449	-10.7946						466.6	-46.0698	783	0.7518
156.7	-149.577	-159.648	-87.9744	-59.7932	-81.0316	-35.1121	-95.5228	20.1883	-75.3345	-115.711					156.7	-18.5207	-10.0253	-7.09799	-5.75235	-5.32224	-4.78389	-8.58374	2.13011	-6.45363	-10.7138						466.7	-45.9888	783.5	0.7418
156.8	-149.596	-158.356	-87.9458	-59.9077	-81.3273	-35.1264	-95.3766	20.039	-75.3375	-115.416					156.8	-18.6699	-10.0668	-7.46515	-5.811	-5.34751	-4.82156	-8.69699	2.14025	-6.55674	-10.8372						466.8	-46.0317	784	0.7279
156.9	-149.696	-157.116	-87.8409	-60.0174	-82.0998	-35.1454	-95.3193	19.8943	-75.425	-115.214					156.9	-18.5011	-10.0401	-7.35643	-5.83532	-5.30698	-4.81536	-8.64255	2.11701	-6.52553	-10.7596						466.9	-45.9649	784.5	0.7387
157	-149.82	-156.949	-87.8361	-60.1223	-82.6863	-35.1454	-95.4266	19.8695	-75.5572	-115.296					157	-18.6685	-10.0506	-7.16808	-5.75473	-5.39042	-4.77149	-8.63396	2.14924	-6.48473	-10.7832						467	-46.0174	785	0.7253
157.1	-149.954	-156.992	-87.8218	-60.1699	-83.5255	-35.1454	-95.6015	19.866	-75.7355	-115.467					157.1	-18.5626	-10.1531	-6.96829	-5.68273	-5.40854	-4.82823	-8.60059	2.13893	-6.46165	-10.7395						467.1	-45.9983	785.5	0.726
157.2	-150.002	-155.995	-87.8457	-60.003	-82.3525	-35.1311	-95.2216	19.8037	-75.4179	-115.025					157.2	-18.5431	-10.2737	-7.30637	-5.883	-5.39233	-4.71999	-8.68642	2.12932	-6.55709	-10.8157						467.2	-46.1175	786	0.7387
157.3	-149.682	-154.117	-87.9077	-59.8266	-80.4499	-35.1264	-94.5182	19.6363	-74.8819	-114.155					157.3	-18.5884	-10.5102	-7.20003	-5.80051	-5.30602	-4.79342	-8.69977	2.1486	-6.55117	-10.8484						467.3	-46.0889	786.5	0.7378
157.4	-149.391	-153.025	-87.8743	-59.5977	-79.0909	-35.1216	-94.0168	19.5466	-74.4701	-113.563					157.4	-18.4878	-10.5975	-7.13518	-5.8563	-5.2078	-4.83014	-8.68578	2.1378	-6.54798	-10.8236						467.4	-46.1127	787	0.7298
157.5	-150.059	-152.338	-87.9029	-59.531	-78.471	-35.1216	-93.9039	19.561	-74.3429	-113.465					157.5	-18.7028	-10.6528	-7.12707	-5.63695	-5.23545	-4.77483	-8.68832	2.1843	-6.50402	-10.8726						467.5	-46.1318	787.5	0.7456
157.6	-149.863	-151.771	-87.8981	-59.4404	-77.8845	-35.1168	-93.6623	19.5073	-74.155	-113.17					157.6	-18.5731	-10.6895	-7.25677	-5.67319	-5.2984	-4.81297	-8.71733	2.1553	-6.56203	-10.8726						467.6	-46.1413	788	0.746
157.7	-149.983	-151.642	-87.8695	-59.3927	-77.236	-35.1073	-93.5383	19.5278	-74.0106	-113.066					157.7	-18.5951	-10.6032	-7.37265	-5.71992	-5.39758	-4.80725	-8.74928	2.14649	-6.60279	-10.8958						467.7	-46.1509	788.5	0.7435
157.8	-150.021	-151.99	-87.8743	-59.531	-76.9594	-35.1264	-93.5836	19.5638	-74.0198	-113.147					157.8	-18.5822	-10.3891	-7.24009	-5.62407	-5.29935	-4.7219	-8.64279	2.15618	-6.48661	-10.799						467.8	-46.1652	789	0.7441
157.9	-150.016	-152.858	-87.8266	-59.5453	-77.0882	-35.1168	-93.7418	19.647	-74.0948	-113.389					157.9	-18.5254	-10.3848	-7.15092	-5.73804	-5.34465	-4.70759	-8.64191	2.14265	-6.49926	-10.7846						467.9	-46.1842	789.5	0.7637
158	-150.083	-153.154	-87.9124	-59.6931	-77.3075	-35.1264	-93.8793	19.6665	-74.2128	-113.546					158	-18.5889	-10.2427	-7.14758	-5.7595	-5.30221	-4.77387	-8.63579	2.14601	-6.48978	-10.7818						468	-46.1842	790	0.7633
158.1	-150.231	-152.505	-87.8314	-59.6788	-78.3995	-35.1264	-93.9619	19.5876	-74.3744	-113.549					158.1	-18.5426	-10.1583	-7.22816	-5.75664	-5.24547	-4.79867	-8.62165	2.13659	-6.48506	-10.7582						468.1	-46.1747	790.5	0.7357
158.2	-150.226	-151.337	-87.8838	-59.4833	-79.439	-35.1168	-93.9142	19.4567	-74.4576	-113.371					158.2	-18.5316	-10.2022	-7.34976	-5.77238	-5.19015	-4.80868	-8.64247	2.13505	-6.50742	-10.7775						468.2	-46.1938	791	0.7489
158.3	-150.196	-151.098	-87.798	-59.3021	-79.2101	-35.1073	-93.7853	19.4486	-74.3367	-113.234					158.3	-18.5049	-10.1293	-7.2644	-5.75664	-5.26311	-4.81488	-8.6222	2.12739	-6.49481	-10.7496						468.3	-46.1127	791.5	0.7393
158.4	-150.222	-151.28	-87.9267	-59.1352	-77.8416	-35.1073	-93.5854	19.513	-74.0724	-113.098					158.4	-18.4901	-10.0816	-7.14758	-5.81672	-5.20303	-4.8249	-8.59399	2.12647	-6.46752	-10.7205						468.4	-46.1509	792	0.7568
158.5	-150.269	-151.709	-87.8218	-59.1876	-77.6413	-35.0977	-93.621	19.5642	-74.0568	-113.185					158.5	-18.5178	-10.0158	-7.11897	-5.708	-5.20017	-4.82728	-8.56466	2.13471	-6.42996	-10.6994						468.5	-46.1795	792.5	0.7612
158.6	-150.197	-152.228	-87.798	-59.3212	-77.5316	-35.1049	-93.6969	19.6036	-74.0933	-113.3					158.6	-18.452	-9.96951	-7.24724	-5.91733	-5.15868	-4.77149	-8.58604	2.1171	-6.46894	-10.7031						468.6	-46.1652	793	0.753
158.7	-150.455	-152.882	-87.8349	-59.5787	-77.236	-35.1073	-93.8489	19.6861	-74.1628	-113.535					158.7	-18.4324	-9.86365	-7.46229	-5.84342	-5.15725	-4.78818	-8.59121	2.10989	-6.48132	-10.7011						468.7	-46.1413	793.5	0.7599
158.8	-150.579	-159.066	-87.86	-59.7456	-76.8211	-35.1073	-94.8631	20.3346	-74.5286	-115.198					158.8	-18.4867	-9.83647	-7.17714	-5.80337	-5.15439	-4.76243	-8.53675	2.12678	-6.40996	-10.6635						468.8	-46.1223	794	0.769
158.9	-150.545	-157.502	-87.86	-60.1842	-76.2632	-35.1168	-94.5786	20.1585	-74.4202	-114.737					158.9	-18.5445	-9.8174	-7.27871	-5.70562	-5.18872	-4.81154	-8.55775	2.13289	-6.42486	-10.6906						468.9	-46.1223	794.5	0.7391
159	-150.755	-154.212	-87.829	-60.3368	-75.7387	-35.0977	-93.9949	19.8502	-74.1447	-113.845					159	-18.5178	-9.69295	-7.24152	-5.74043	-5.27074	-4.78723	-8.54178	2.12274	-6.41904	-10.6645						469	-46.0984	795	0.7533
159.1	-150.399	-152.729	-87.8075	-60.456	-75.3096	-35.0834	-93.6307	19.675	-73.9557	-113.306					159.1	-18.4541	-9.59615	-7.24628	-5.75533	-5.24261	-4.82156	-8.51935	2.10975	-6.4096	-10.6291						469.1	-46.046	795.5	0.7627
159.2	-150.254	-151.895	-87.7884	-60.2844	-75.0568	-35.0882	-93.3945	19.595	-73.7995	-112.989					159.2	-18.4043	-9.43021	-7.22089	-5.80957	-5.19301	-4.75671	-8.46912	2.10379	-6.36533	-10.5729						469.2	-46.0221	796	0.7574
159.3	-150.04	-151.384	-87.7586	-60.1604	-74.9424	-35.0882	-93.229	19.5344	-73.6946	-112.763					159.3	-18.35	-9.42687	-7.22006	-5.7657	-5.24451	-4.72953	-8.4561	2.09602	-6.36009	-10.5521						469.3	-46.0126	796.5	0.7529
159.4	-150.246	-151.847	-87.6978	-59.9267	-74.8804	-35.087	-93.2808	19.6161	-73.6647	-112.897					159.4	-18.451	-9.42258	-7.17571	-5.79574	-5.19921	-4.81774	-8.47701	2.10865	-6.36835	-10.5857						469.4	-45.9888	797	0.7449
159.5	-150.34	-153.878	-87.7408	-59.984	-74.7898	-35.0882	-93.6369	19.8282	-73.8087	-113.465					159.5	-18.5345	-9.45739	-7.12326	-5.77619	-5.25834	-4.8392	-8.49814	2.12	-6.37815	-10.6181						469.5	-45.9744	797.5	0.7568
159.6	-150.35	-153.797	-87.5023	-59.9267	-74.5895	-35.0834	-93.5415	19.8334	-73.7081	-113.375					159.6	-18.5898	-9.50567	-7.22387	-5.71468	-5.24594	-4.91073	-8.53178	2.12656	-6.40522	-10.6583						469.6	-45.984	798	0.765
159.7	-150.421	-152.042	-87.7074	-59.9267	-74.3464	-35.0882	-93.2554	19.6693	-73.5861	-112.925					159.7	-18.4692	-9.57898	-7.14376	-5.71802	-5.32462	-4.89404	-8.52143	2.10721	-6.41422	-10.6286						469.7	-45.9935	798.5	0.7633
159.8	-150.445	-151.27	-87.6072	-60.0412	-74.127	-35.0787	-93.0949	19.5974	-73.4975	-112.692					159.8	-18.5126	-9.56372	-7.26774	-5.77524	-5.42285	-4.82156	-8.56061	2.10795	-6.45266	-10.6686						469.8	-45.9888	799	0.7671
159.9	-150.407	-151.175	-87.6359	-60.1604	-73.984	-35.0763	-93.073	19.5821	-73.4909	-112.655					159.9	-18.5574	-9.56754	-7.12994	-5.79336	-5.21495	-4.85017	-8.51889	2.12606	-6.39283	-10.645						469.9	-45.9983	799.5	0.7495
160	-150.464	-150.765	-87.6359	-60.2415	-73.8838	-35.0691	-93.0098	19.5467	-73.4631	-112.557					160	-18.5393	-9.58125	-6.85194	-5.71754	-5.3003	-4.76386	-8.45903	2.13386	-6.32516	-10.5929						470	-45.9744	800	0.7658
160.1	-150.436	-150.436	-87.6072	-60.1985	-73.9697	-35.0691	-92.9526	19.5114	-73.4412	-112.464					160.1	-18.4053	-9.5704	-7.38171	-5.75998	-5.22353	-4.75719	-8.51635	2.10365	-6.41269	-10.62						470.1	-45.9792	800.5	0.7666
160.2	-150.383	-150.445	-87.5643	-59.9697	-74.2271	-35.0644	-92.9423	19.5126	-73.4297	-112.455					160.2	-18.4534	-9.62333	-6.88532	-5.70228	-5.26168	-4.85017	-8.4627	2.11791	-6.34479	-10.5806						470.2	-45.9649	801	0.7663
160.3	-150.288	-150.655	-87.5643	-59.6931	-74.4751	-35.0584	-92.9556	19.5322	-73.4234	-112.488					160.3	-18.6899	-9.63954	-6.84764	-5.71563	-5.2345	-4.93171	-8.50983	2.15261	-6.35722	-10.6624						470.3	-45.9697	801.5	0.7503
160.4	-150.216	-149.801	-87.488	-59.7217	-74.6658	-35.0501	-92.8239	19.4354	-73.3884	-112.259					160.4	-18.5355	-9.60652	-7.10466	-5.70407	-5.18538	-4.86257	-8.49978	2.12851	-6.37127	-10.6283						470.4	-45.9649	802	0.7688
160.5	-150.13	-149.196	-87.5452	-59.7742	-74.9186	-35.0501	-92.769	19.3566	-73.4124	-112.126					160.5	-18.6222	-9.59519	-7.13613	-5.69894	-5.21161	-4.75003	-8.50235	2.14663	-6.35572	-10.649						470.5	-45.9315	802.5	0.7577
160.6	-150.059	-149.224	-87.5071	-59.8362	-77.6604	-35.0548	-93.2236	19.2696	-73.954	-112.493					160.6	-18.4725	-9.56801	-7.02599	-5.69942	-5.26359	-4.82108	-8.4751	2.11827	-6.35683	-10.5934						470.6	-45.922	803	0.7599
160.7	-149.835	-149.201	-87.5643	-59.9458	-78.347	-35.0548	-93.3245	19.2202	-74.1043	-112.545					160.7	-18.4735	-9.51699	-6.92347	-5.68988	-5.32033	-4.91979	-8.47399	2.11195	-6.36203	-10.5859						470.7	-45.8886	803.5	0.7693
160.8	-149.687	-149.263	-87.5548	-60.0698	-77.3457	-35.0644	-93.164	19.2305	-73.9335	-112.395					160.8	-18.3538	-9.55371	-7.07558	-5.7657	-5.31735	-4.76481	-8.47182	2.09594	-6.37588	-10.5678						470.8	-45.8648	804	0.7931
160.9	-149.558	-149.124	-87.5405	-60.3273	-77.2074	-35.0691	-93.1378	19.1932	-73.9446	-112.331					160.9	-18.5588	-9.53571	-7.1595	-5.86154	-5.32701	-4.83396	-8.54609	2.11743	-6.42865	-10.6635						470.9	-45.8362	804.5	0.7545
161	-149.372	-149.019	-87.5417	-60.4656	-78.5425	-35.0739	-93.3359	19.1207	-74.2152	-112.457					161	-18.3709	-9.53225	-7.03421	-5.7266	-5.35848	-4.76863	-8.46518	2.09862	-6.36656	-10.5638						471	-45.86	805	0.7395
161.1	-149.325	-149.11	-87.5452	-60.5419	-80.4928	-35.0548	-93.6782	19.0747	-74.6035	-112.753					161.1	-18.4835	-9.53988	-6.94826	-5.7924	-5.35752	-4.78484	-8.4844	2.11476	-6.36964	-10.5992						471.1	-45.8028	805.5	0.7653
161.2	-149.277	-148.886	-87.5262	-60.4751	-80.9506	-35.0644	-93.6965	19.0411	-74.6553	-112.738					161.2	-18.5402	-9.60568	-6.95351	-5.70323	-5.40521	-4.83777	-8.5076	2.12314	-6.38447	-10.6307						471.2	-45.8743	806	0.763
161.3	-149.358	-148.528	-87.5071	-60.251	-81.1508	-35.0501	-93.6408	19.0249	-74.616	-112.666					161.3	-18.4301	-9.59329	-6.96948	-5.79002	-5.4362	-4.8392	-8.50971	2.09981	-6.4099	-10.6095						471.3	-45.7599	806.5	0.7783
161.4	-149.377	-149.22	-87.4403	-60.0412	-81.4799	-35.0405	-93.7664	19.1003	-74.6661	-112.867					161.4	-18.5569	-9.6424	-7.00167	-5.83007	-5.31365	-4.89213	-8.53947	2.12116	-6.41831	-10.6606						471.4	-45.8171	807	0.7668
161.5	-149.382	-150.374	-87.4976	-59.8886	-81.1794	-35.0453	-93.8944	19.2275	-74.6668	-113.122					161.5	-18.4091	-9.57755	-7.11509	-5.70705	-5.36086	-4.84206	-8.50195	2.10003	-6.40191	-10.602						471.5	-45.7789	807.5	0.7658
161.6	-149.015	-151.194	-87.4737	-59.8886	-82.1427	-35.0548	-94.128	19.2518	-74.8762	-113.38					161.6	-18.4501	-9.62476	-7.25534	-5.80337	-5.33797	-4.87115	-8.55711	2.09951	-6.45761	-10.6566						471.6	-45.8409	808	0.7509
161.7	-148.671	-151.623	-87.488	-59.8838	-81.1079	-35.0548	-93.9715	19.2842	-74.6873	-113.256					161.7	-18.4863	-9.53416	-7.23389	-5.77667	-5.32033	-4.83348	-8.53081	2.10843	-6.42238	-10.6392						471.7	-45.8362	808.5	0.7483
161.8	-148.652	-152.314	-87.426	-59.8552	-79.1767	-35.0405	-93.7442	19.4011	-74.3431	-113.145					161.8	-18.5726	-9.61904	-7.15008	-5.64315	-5.28743	-4.78675	-8.50985	2.13543	-6.37441	-10.6453						471.8	-45.8362	809	0.7551
161.9	-148.762	-153.063	-87.4547	-59.9458	-78.6045	-35.0453	-93.8125	19.4955	-74.317	-113.308					161.9	-18.4992	-9.51413	-7.06604	-5.883	-5.29506	-4.91311	-8.52843	2.10595	-6.42248	-10.6344						471.9	-45.8791	809.5	0.7563
162	-148.886	-152.629	-87.4189	-59.9887	-80.2591	-35.0381	-94.0366	19.4209	-74.6157	-113.458					162	-18.3824	-9.55085	-7.33024	-5.77047	-5.31651	-4.81441	-8.52748	2.09203	-6.43544	-10.6195						472	-45.984	810	0.7526
162.1	-148.981	-152.419	-87.4022	-60.0269	-80.7884	-35.0358	-94.1089	19.3948	-74.7142	-113.504					162.1	-18.4773	-9.46311	-7.55098	-5.76665	-5.27741	-4.77817	-8.55227	2.10607	-6.44619	-10.6583						472.1	-45.984	810.5	0.7631
162.2	-149.148	-152.991	-87.3927	-59.7742	-80.4594	-35.031	-94.1328	19.491	-74.6418	-113.624					162.2	-18.5016	-9.46692	-7.55384	-5.75664	-5.22925	-4.74288	-8.54185	2.11496	-6.4269	-10.6568						472.2	-45.9458	811	0.7631
162.3	-149.239	-153.621	-87.3593	-59.1209	-80.2591	-35.0501	-94.1081	19.6048	-74.5034	-113.713					162.3	-18.4552	-9.48755	-7.36788	-5.71706	-5.23593	-4.70283	-8.49441	2.11487	-6.37954	-10.6093						472.3	-45.9649	811.5	0.7392
162.4	-149.263	-154.207	-87.3784	-59.7932	-80.2973	-35.0215	-94.3267	19.6286	-74.6981	-113.955					162.4	-18.4019	-9.50269	-7.04172	-5.72982	-5.23927	-4.77483	-8.44838	2.1083	-6.34008	-10.5567						472.4	-45.9578	812	0.7435
162.5	-149.315	-155.047	-87.3354	-59.4833	-80.5214	-35.0358	-94.4562	19.7311	-74.7252	-114.187					162.5	-18.4401	-9.51747	-7.20814	-5.73137	-5.18157	-4.88498	-8.49393	2.10756	-6.38637	-10.6015						472.5	-45.9601	812.5	0.756
162.6	-149.158	-156.277	-87.3736	-59.5977	-82.0759	-35.0453	-94.9212	19.7998	-75.1214	-114.721					162.6	-18.3814	-9.51652	-7.08273	-5.81097	-5.20541	-4.81154	-8.4681	2.10054	-6.36756	-10.5686						472.6	-45.9601	813	0.7391
162.7	-148.781	-156.01	-87.3593	-59.6025	-83.1107	-35.0262	-94.9816	19.7181	-75.2634	-114.7					162.7	-18.4444	-9.51938	-7.16141	-5.9159	-5.16726	-4.8845	-8.51547	2.10219	-6.41328	-10.6177						472.7	-45.9649	813.5	0.7462
162.8	-148.676	-155.051	-87.3545	-59.5405	-81.5991	-35.0072	-94.5381	19.6474	-74.8908	-114.185					162.8	-18.3638	-9.40255	-7.2048	-5.86679	-5.11624	-4.95698	-8.48519	2.08744	-6.39775	-10.5726						472.8	-45.9518	814	0.7357
162.9	-148.69	-155.085	-87.3831	-59.9506	-79.768	-35.0262	-94.3172	19.6684	-74.6488	-113.986					162.9	-18.5435	-9.2738	-7.14424	-5.78907	-5.13484	-4.93361	-8.46985	2.11894	-6.35091	-10.5888						472.9	-45.9411	814.5	0.7417
163	-148.767	-155.485	-87.3831	-60.1938	-78.7285	-35.0262	-94.2639	19.7291	-74.5348	-113.993					163	-18.4143	-9.23995	-7.21338	-5.78144	-5.20362	-4.89308	-8.45763	2.09565	-6.36198	-10.5533						473	-45.9411	815	0.7655
163.1	-148.852	-156.139	-87.3927	-60.375	-78.2516	-35.0262	-94.3394	19.807	-74.5324	-114.146					163.1	-18.4258	-9.14124	-7.15425	-5.60119	-5.31222	-4.78484	-8.40325	2.10598	-6.29727	-10.5092						473.1	-45.8982	815.5	0.7582
163.2	-148.962	-160.54	-87.4117	-60.3845	-78.0037	-35.0501	-95.0587	20.2863	-74.7723	-115.345					163.2	-18.3366	-9.13647	-7.19622	-5.62742	-5.25119	-4.76672	-8.38577	2.09388	-6.2919	-10.4796						473.2	-45.8409	816	0.7678
163.3	-149.019	-165.666	-87.3927	-60.1652	-77.9942	-35.0596	-95.8828	20.865	-75.0178	-116.748					163.3	-18.4181	-9.18129	-7.0813	-5.71945	-5.12673	-4.78913	-8.38601	2.11068	-6.27532	-10.4967						473.3	-45.86	816.5	0.7438
163.4	-149.186	-161.76	-87.4451	-59.9172	-77.7987	-35.0405	-95.1914	20.471	-74.7204	-115.662					163.4	-18.4313	-9.27189	-7.2172	-5.72326	-5.22925	-4.77149	-8.44072	2.10682	-6.33391	-10.5475						473.4	-45.8362	817	0.7712
163.5	-149.22	-158.981	-87.3831	-59.7742	-77.5126	-35.0167	-94.6478	20.1951	-74.4527	-114.843					163.5	-18.4811	-9.46263	-7.28872	-5.75569	-5.20255	-4.75289	-8.4906	2.11708	-6.37352	-10.6077						473.5	-45.8219	817.5	0.7611
163.6	-149.21	-157.512	-87.345	-59.6788	-77.2217	-35.0119	-94.3299	20.0538	-74.2761	-114.384					163.6	-18.4892	-9.69008	-7.11849	-5.68702	-5.30793	-4.77054	-8.51054	2.12226	-6.38829	-10.6328						473.6	-45.8075	818	0.7727
163.7	-148.962	-156.563	-87.283	-59.6836	-76.9737	-35.0358	-94.0835	19.9368	-74.1467	-114.02					163.7	-18.5201	-9.87081	-7.1986	-5.71992	-5.33416	-4.78389	-8.57124	2.12528	-6.44596	-10.6965						473.7	-45.8266	818.5	0.764
163.8	-148.79	-156.124	-87.3164	-59.7098	-76.8068	-35.0501	-93.9663	19.8768	-74.0895	-113.843					163.8	-18.5531	-9.96856	-7.26631	-5.7061	-5.40473	-4.81822	-8.6195	2.12603	-6.49348	-10.7455						473.8	-45.8266	819	0.7677
163.9	-148.843	-156.62	-87.3593	-59.7074	-77.1359	-35.0453	-94.1185	19.9241	-74.1944	-114.043					163.9	-18.5569	-9.92755	-7.23913	-5.70085	-5.36134	-4.78389	-8.59494	2.13081	-6.46413	-10.7258						473.9	-45.8338	819.5	0.7584
164	-148.829	-157.116	-87.2687	-59.7694	-78.5187	-35.0215	-94.4205	19.9365	-74.484	-114.357					164	-18.4301	-9.90466	-7.25821	-5.7322	-5.37636	-4.77948	-8.58016	2.10826	-6.4719	-10.6884						474	-45.8314	820	0.7441
164.1	-148.919	-156.31	-87.3068	-59.9172	-78.3041	-35.0262	-94.2973	19.8569	-74.4404	-114.154					164.1	-18.3571	-9.79785	-7.10991	-5.76284	-5.39281	-4.75289	-8.5289	2.09731	-6.43159	-10.6262						474.1	-45.8505	820.5	0.7583
164.2	-148.891	-154.698	-87.2592	-59.8981	-76.9785	-35.0215	-93.7911	19.7261	-74.0649	-113.517					164.2	-18.3547	-9.63954	-7.20051	-5.75902	-5.34656	-4.76291	-8.51054	2.09384	-6.4167	-10.6044						474.2	-45.8171	821	0.7867
164.3	-148.948	-153.792	-87.2878	-59.6645	-76.783	-35.0167	-93.582	19.6577	-73.9243	-113.24					164.3	-18.4501	-9.53511	-7.0112	-5.87347	-5.33607	-4.85494	-8.51015	2.10149	-6.40866	-10.6116						474.3	-45.8457	821.5	0.7574
164.4	-148.953	-153.23	-87.3641	-59.5214	-76.9213	-35.0262	-93.5026	19.6035	-73.8991	-113.106					164.4	-18.6237	-9.40303	-7.10991	-5.68893	-5.41331	-4.80439	-8.50721	2.13169	-6.37551	-10.6389						474.4	-45.8266	822	0.7502
164.5	-149.057	-152.796	-87.3402	-59.3307	-76.7448	-35.031	-93.3834	19.5852	-73.7982	-112.969					164.5	-18.5488	-9.47694	-7.1266	-5.79431	-5.37183	-4.85351	-8.52867	2.11516	-6.4135	-10.6438						474.5	-45.7789	822.5	0.7534
164.6	-149.072	-152.586	-87.2687	-59.3164	-76.2871	-35.031	-93.2602	19.58	-73.6802	-112.84					164.6	-18.5587	-9.68007	-7.11003	-5.77428	-5.23307	-4.81917	-8.52922	2.13032	-6.3989	-10.6595						474.6	-45.7885	823	0.7748
164.7	-149.124	-152.953	-87.2735	-59.2639	-75.8293	-35.0405	-93.2475	19.6376	-73.6099	-112.885					164.7	-18.5769	-9.80309	-7.1302	-5.72469	-5.50153	-4.89833	-8.6058	2.1191	-6.4867	-10.7249						474.7	-45.7074	823.5	0.7466
164.8	-149.167	-152.495	-87.2925	-59.3164	-76.7544	-35.0453	-93.3452	19.5649	-73.7803	-112.91					164.8	-18.4854	-10.0716	-7.13232	-5.67605	-5.40854	-4.83062	-8.60074	2.12119	-6.47955	-10.7219						474.8	-45.7551	824	0.7587
164.9	-149.139	-151.737	-87.2735	-59.4451	-76.9356	-35.0453	-93.2626	19.4737	-73.7889	-112.736					164.9	-18.3695	-10.0658	-7.15187	-5.79717	-5.06093	-4.87544	-8.55346	2.11289	-6.44057	-10.6663						474.9	-45.7122	824.5	0.7736
165	-149.196	-151.442	-87.2711	-59.5214	-77.8654	-35.0381	-93.3889	19.4206	-73.9684	-112.809					165	-18.4377	-9.96617	-7.16379	-5.65889	-5.31222	-4.87782	-8.56943	2.11359	-6.45584	-10.683						475	-45.6693	825	0.771
165.1	-149.077	-151.37	-87.2592	-59.5739	-78.8525	-35.0262	-93.5264	19.3747	-74.1517	-112.901					165.1	-18.4324	-9.8112	-7.17857	-5.68607	-5.59737	-4.83992	-8.59093	2.0961	-6.49483	-10.687						475.1	-45.6645	825.5	0.7606
165.2	-149.019	-151.27	-87.2592	-59.5119	-78.9192	-35.0358	-93.5026	19.3603	-74.1423	-112.863					165.2	-18.3838	-9.84935	-7.1924	-5.59976	-5.21781	-4.79486	-8.50633	2.11449	-6.39184	-10.6208						475.2	-45.6168	826	0.7553
165.3	-149.048	-151.165	-87.2544	-59.2258	-79.129	-35.0501	-93.4787	19.3628	-74.116	-112.841					165.3	-18.2937	-9.74301	-7.20194	-5.82912	-5.36849	-4.81154	-8.5413	2.07911	-6.46219	-10.6204						475.3	-45.6168	826.5	0.7479
165.4	-148.829	-150.769	-87.2401	-59.0112	-79.3865	-35.0215	-93.3762	19.3119	-74.0643	-112.688					165.4	-18.3318	-9.70725	-7.10991	-5.72183	-5.30316	-4.83777	-8.50196	2.09288	-6.40908	-10.5948						475.4	-45.6121	827	0.7549
165.5	-148.752	-150.679	-87.2305	-59.078	-79.4581	-35.0501	-93.3746	19.2872	-74.0874	-112.662					165.5	-18.5006	-9.61665	-7.23865	-5.69799	-5.31938	-4.83157	-8.53415	2.11557	-6.41858	-10.6497						475.5	-45.6073	827.5	0.7392
165.6	-148.676	-150.426	-87.1781	-59.1447	-79.3722	-35.0358	-93.3055	19.255	-74.0505	-112.56					165.6	-18.4625	-9.57755	-7.14949	-5.71516	-5.31413	-4.79629	-8.50252	2.11233	-6.39018	-10.6149						475.6	-45.593	828	0.7628
165.7	-148.552	-150.207	-87.0875	-59.221	-79.563	-35.0262	-93.2761	19.2143	-74.0618	-112.49					165.7	-18.5092	-9.61808	-7.12183	-5.69036	-5.35037	-4.81441	-8.51738	2.1192	-6.39818	-10.6366						475.7	-45.6168	828.5	0.7643
165.8	-148.504	-150.354	-87.1685	-59.1161	-79.8014	-35.0167	-93.3269	19.225	-74.1019	-112.552					165.8	-18.42	-9.58041	-7.18346	-5.77571	-5.28135	-4.92026	-8.52687	2.09682	-6.43005	-10.6237						475.8	-45.6407	829	0.7617
165.9	-148.376	-150.645	-87.1066	-59.2639	-80.1113	-35.0262	-93.4215	19.2253	-74.1962	-112.647					165.9	-18.3967	-9.54274	-7.21529	-5.7018	-5.23211	-4.82347	-8.48535	2.10323	-6.38212	-10.5886						475.9	-45.6264	829.5	0.7591
166	-148.466	-150.984	-87.1399	-59.0589	-80.345	-35.0167	-93.5018	19.2749	-74.2268	-112.777					166	-18.3762	-9.44404	-7.24724	-5.636	-5.22878	-4.9174	-8.47494	2.0955	-6.37944	-10.5704						476	-45.6407	830	0.7823
166.1	-148.271	-151.404	-87.1447	-58.8825	-80.3545	-35.0167	-93.5121	19.3085	-74.2036	-112.821					166.1	-18.4177	-9.40064	-7.13757	-5.72326	-5.28647	-4.9236	-8.48154	2.09645	-6.38508	-10.578						476.1	-45.6502	830.5	0.7844
166.2	-148.237	-151.88	-87.0493	-58.8777	-80.345	-35.0024	-93.5654	19.3561	-74.2093	-112.921					166.2	-18.3676	-9.42925	-7.21577	-5.67701	-5.3394	-4.86161	-8.48177	2.09027	-6.3915	-10.572						476.2	-45.6752	831	0.7545
166.3	-148.151	-151.585	-87.0923	-59.0494	-81.1079	-34.9976	-93.6639	19.2912	-74.3727	-112.955					166.3	-18.3342	-9.37203	-7.17667	-5.708	-5.31365	-4.86733	-8.46198	2.08454	-6.37744	-10.5465						476.3	-45.6979	831.5	0.7717
166.4	-147.98	-150.898	-87.0255	-59.14	-82.5766	-35.0024	-93.7704	19.1711	-74.5993	-112.942					166.4	-18.3732	-9.35009	-7.25391	-5.739	-5.28397	-4.87079	-8.47849	2.08878	-6.38972	-10.5673						476.4	-45.7122	832	0.7581
166.5	-148.085	-151.246	-87.0255	-59.3164	-82.7769	-35.0072	-93.9095	19.2006	-74.7088	-113.11					166.5	-18.4229	-9.44976	-7.27013	-5.67963	-5.27408	-4.88593	-8.49707	2.10001	-6.39706	-10.5971						476.5	-45.6931	832.5	0.7687
166.6	-148.023	-151.575	-86.9731	-59.5596	-81.6992	-35.0012	-93.8052	19.2361	-74.5691	-113.041					166.6	-18.465	-9.35486	-7.17571	-5.636	-5.31684	-4.86829	-8.46944	2.10795	-6.36149	-10.5774						476.6	-45.6502	833	0.7755
166.7	-147.989	-152.1	-87.0112	-59.7217	-79.8538	-34.9976	-93.6122	19.3173	-74.2949	-112.93					166.7	-18.5369	-9.2986	-7.02646	-5.63552	-5.36801	-4.88593	-8.45857	2.11828	-6.34028	-10.5769						476.7	-45.6597	833.5	0.7728
166.8	-147.918	-152.825	-86.9206	-59.6359	-78.4424	-34.9976	-93.4565	19.4251	-74.0314	-112.882					166.8	-18.5269	-9.32339	-7.03695	-5.80194	-5.34131	-4.79962	-8.47168	2.11582	-6.35585	-10.5875						476.8	-45.6645	834	0.7836
166.9	-147.908	-154.389	-86.9206	-59.5453	-77.5221	-34.9928	-93.5463	19.6148	-73.9314	-113.161					166.9	-18.422	-9.29097	-7.17667	-5.83675	-5.29267	-4.70521	-8.45404	2.1023	-6.35174	-10.5563						476.9	-45.6407	834.5	0.7644
167	-147.846	-154.222	-87.0112	-59.6454	-76.8164	-34.9785	-93.4199	19.6061	-73.8138	-113.026					167	-18.4863	-9.2614	-7.15998	-5.79157	-5.19826	-4.8392	-8.45612	2.11131	-6.34481	-10.5674						477	-45.6311	835	0.7769
167.1	-147.865	-153.182	-87.0017	-59.7026	-76.4635	-34.969	-93.1974	19.5086	-73.6887	-112.706					167.1	-18.3829	-9.31147	-7.06079	-5.72231	-5.34226	-4.78627	-8.43433	2.09645	-6.33787	-10.5308						477.1	-45.6264	835.5	0.765
167.2	-147.942	-152.867	-86.9158	-60.0221	-76.9261	-34.9881	-93.2769	19.4513	-73.8256	-112.728					167.2	-18.2956	-9.25902	-6.95017	-5.80528	-5.28552	-4.8063	-8.40031	2.08255	-6.31777	-10.4829						477.2	-45.6359	836	0.7737
167.3	-147.904	-154.46	-86.9158	-58.5582	-77.4363	-34.9785	-93.3754	19.6832	-73.6922	-113.059					167.3	-18.2946	-9.27952	-7.17953	-5.82721	-5.19015	-4.82299	-8.43234	2.08069	-6.35165	-10.513						477.3	-45.593	836.5	0.7652
167.4	-147.627	-167.125	-86.8908	-59.8075	-77.6461	-34.9976	-95.6823	20.9559	-74.7264	-116.638					167.4	-18.2904	-9.31719	-6.94302	-5.80766	-5.30173	-4.74479	-8.40079	2.08537	-6.31542	-10.4862						477.4	-45.5548	837	0.7914
167.5	-146.936	-183.109	-86.8872	-59.0637	-77.6604	-34.9928	-98.108	22.8482	-75.2598	-120.956					167.5	-18.3237	-9.33627	-7.29588	-5.91209	-5.35895	-4.79962	-8.50442	2.07293	-6.43149	-10.5774						477.5	-45.4928	837.5	0.782
167.6	-146.855	-197.395	-86.8774	-59.0017	-78.285	-35.0024	-100.569	24.6498	-75.9194	-125.219					167.6	-18.3113	-9.3582	-7.26727	-5.87347	-5.2531	-4.74813	-8.46858	2.08191	-6.38668	-10.5505						477.6	-45.4881	838	0.7779
167.7	-146.936	-202.955	-86.8634	-58.892	-78.7428	-34.9833	-101.562	25.3833	-76.1786	-126.945					167.7	-18.3986	-9.35105	-7.46801	-5.75521	-5.28361	-4.78913	-8.5076	2.09301	-6.41459	-10.6006						477.7	-45.4976	838.5	0.7831
167.8	-147.117	-202.268	-86.8681	-58.892	-79.0909	-34.9928	-101.538	25.2916	-76.2465	-126.83					167.8	-18.4687	-9.45596	-7.33355	-5.68559	-5.36706	-4.86733	-8.5297	2.10219	-6.4275	-10.6319						477.8	-45.5215	839	0.7706
167.9	-147.408	-199.049	-86.8205	-58.8503	-78.3804	-34.9881	-100.916	24.9093	-76.0067	-125.825					167.9	-18.3118	-9.41781	-6.93109	-5.8172	-5.20112	-4.77054	-8.40826	2.09375	-6.31451	-10.502						477.9	-45.5644	839.5	0.77
168	-147.603	-195.506	-86.8825	-58.8157	-77.1025	-35.0072	-100.153	24.4976	-75.6553	-124.65					168	-18.3743	-9.33817	-7.14663	-5.91733	-5.34799	-4.82251	-8.49115	2.08298	-6.40817	-10.5741						478	-45.5882	840	0.7747
168.1	-147.87	-193.337	-86.8538	-58.8014	-77.3933	-34.9785	-99.8723	24.2296	-75.6427	-124.102					168.1	-18.3857	-9.2409	-7.33736	-5.69799	-5.48627	-4.8187	-8.49449	2.08258	-6.41191	-10.5771						478.1	-45.531	840.5	0.7733
168.2	-148.123	-193.857	-86.9111	-58.6107	-77.4124	-34.9881	-99.9836	24.3215	-75.6621	-124.305					168.2	-18.494	-9.1689	-6.92823	-5.62026	-5.28934	-4.78341	-8.38068	2.12231	-6.25837	-10.503						478.2	-45.593	841	0.7676
168.3	-148.275	-194.103	-86.8634	-58.5582	-77.1692	-35.0024	-99.9953	24.3734	-75.6219	-124.369					168.3	-18.4754	-9.06971	-7.05603	-5.71277	-5.32224	-4.77769	-8.4023	2.11015	-6.29215	-10.5125						478.3	-45.6168	841.5	0.7747
168.4	-148.256	-194.653	-86.8157	-58.6822	-76.6161	-34.9928	-100.003	24.4551	-75.5476	-124.458					168.4	-18.4096	-9.02918	-7.1266	-5.79574	-5.3586	-4.79819	-8.41965	2.09134	-6.3283	-10.511						478.4	-45.5453	842	0.7725
168.5	-147.584	-194.567	-86.8586	-58.8205	-75.9199	-34.9738	-99.7873	24.4156	-75.3717	-124.203					168.5	-18.3256	-9.06113	-7.19622	-5.88682	-5.4672	-4.76481	-8.4503	2.06979	-6.38051	-10.5201						478.5	-45.6264	842.5	0.7774
168.6	-147.431	-194.038	-86.7585	-58.9397	-75.4145	-34.9928	-99.5958	24.3472	-75.2486	-123.943					168.6	-18.3433	-9.1317	-7.01263	-5.80504	-5.35562	-4.87353	-8.4203	2.07978	-6.34052	-10.5001						478.6	-45.5405	843	0.7724
168.7	-147.589	-189.408	-86.7251	-58.9874	-75.1808	-34.9881	-98.813	23.7703	-75.0427	-122.583					168.7	-18.4272	-9.20657	-7.26154	-5.75283	-5.2221	-4.8516	-8.45364	2.09898	-6.35466	-10.5526						478.7	-45.531	843.5	0.7705
168.8	-147.808	-183.614	-86.83	-59.3212	-76.4492	-34.9833	-98.1676	22.9977	-75.17	-121.165					168.8	-18.4606	-9.28143	-7.35071	-5.78477	-5.15487	-4.81929	-8.47528	2.10753	-6.36774	-10.5828						478.8	-45.531	844	0.781
168.9	-148.028	-179.628	-86.83	-58.9683	-77.2264	-34.9928	-97.6121	22.5201	-75.0921	-120.132					168.9	-18.2808	-9.18654	-7.27537	-5.73041	-5.30793	-4.76291	-8.424	2.07707	-6.34693	-10.5011						478.9	-45.4928	844.5	0.7749
169	-148.252	-176.714	-86.7442	-59.531	-76.5207	-34.9976	-97.1265	22.1764	-74.9501	-119.303					169	-18.3247	-9.25282	-7.35262	-5.74567	-5.1501	-4.78913	-8.43584	2.08935	-6.34649	-10.5252						479	-45.4547	845	0.7753
169.1	-148.452	-172.57	-86.768	-59.0541	-76.2346	-34.9881	-96.3445	21.7385	-74.606	-118.083					169.1	-18.4043	-9.23756	-7.15425	-5.74841	-5.25834	-4.75146	-8.42572	2.10197	-6.32375	-10.5277						479.1	-45.4738	845.5	0.7668
169.2	-148.609	-168.04	-86.6869	-59.8946	-76.6972	-34.9738	-95.817	21.1695	-74.6475	-116.987					169.2	-18.373	-9.22516	-6.91488	-5.77571	-5.24165	-4.82585	-8.3927	2.09748	-6.29522	-10.4902						479.2	-45.407	846	0.7706
169.3	-148.709	-164.841	-86.6536	-60.3177	-76.7448	-34.9976	-95.3773	20.7907	-74.5866	-116.168					169.3	-18.3972	-9.13075	-7.1657	-5.74186	-5.31127	-4.80153	-8.42471	2.09405	-6.33066	-10.5188						479.3	-45.4261	846.5	0.79
169.4	-148.757	-162.914	-86.6345	-59.5813	-76.3634	-34.9833	-94.8723	20.6364	-74.2359	-115.509					169.4	-18.3657	-9.11358	-7.15378	-5.78144	-5.36801	-4.80439	-8.43115	2.08446	-6.34668	-10.5156						479.4	-45.4022	847	0.7727
169.5	-148.28	-161.608	-86.644	-58.9874	-75.7769	-34.9976	-94.3823	20.5018	-73.8806	-114.884					169.5	-18.3252	-9.13218	-7.11182	-5.7018	-5.48484	-4.79438	-8.42503	2.07749	-6.34754	-10.5025						479.5	-45.3879	847.5	0.7678
169.6	-147.67	-161.217	-86.6536	-59.1257	-75.2142	-34.9785	-94.1431	20.4166	-73.7266	-114.56					169.6	-18.3771	-9.0752	-7.09084	-5.76856	-5.4815	-4.78532	-8.42976	2.08339	-6.34637	-10.5132						479.6	-45.3879	848	0.752
169.7	-147.551	-170.234	-86.6822	-59.2925	-74.8041	-34.9976	-95.5935	21.4258	-74.1677	-117.019					169.7	-18.2326	-9.02728	-7.03695	-5.82101	-5.41474	-4.78627	-8.38648	2.06198	-6.3245	-10.4485						479.7	-45.3402	848.5	0.749
169.8	-147.751	-176.738	-86.6631	-59.0923	-74.437	-34.9881	-96.6116	22.2346	-74.377	-118.846					169.8	-18.4115	-9.02775	-7.12421	-5.75807	-5.59308	-4.83682	-8.45857	2.07995	-6.37862	-10.5385						479.8	-45.3402	849	0.7518
169.9	-147.994	-186.713	-86.6488	-59.2449	-75.4431	-34.9881	-98.5054	23.4365	-75.0689	-121.942					169.9	-18.492	-9.10023	-6.95923	-5.7986	-5.36992	-4.81536	-8.42257	2.10722	-6.31535	-10.5298						479.9	-45.3116	849.5	0.7611
170	-148.194	-196.608	-86.5916	-59.3689	-76.7592	-34.9881	-100.418	24.6658	-75.7525	-125.084					170	-18.3619	-9.12884	-7.13566	-5.68702	-5.44908	-4.87449	-8.4395	2.08052	-6.35898	-10.52						480	-45.2926	850	0.7642
170.1	-148.29	-199.941	-86.5487	-59.3212	-76.3157	-34.9881	-100.901	25.1253	-75.7754	-126.026					170.1	-18.412	-9.17557	-7.35643	-5.71325	-5.37707	-4.8206	-8.47581	2.09017	-6.38564	-10.566						480.1	-45.2926	850.5	0.7581
170.2	-148.461	-202.006	-86.5391	-59.202	-76.0105	-34.9881	-101.201	25.4249	-75.7763	-126.626					170.2	-18.3627	-9.19894	-7.40459	-5.739	-5.36706	-4.75957	-8.47198	2.08475	-6.38722	-10.5567						480.2	-45.2592	851	0.7693
170.3	-148.481	-198.687	-86.5868	-58.9016	-76.6829	-34.9857	-100.721	24.9839	-75.7368	-125.705					170.3	-18.3528	-9.29192	-7.26345	-5.71945	-5.23164	-4.87782	-8.45618	2.08771	-6.36847	-10.5439						480.3	-45.2735	851.5	0.7616
170.4	-148.533	-205.878	-86.5582	-58.8396	-76.8164	-34.9785	-101.934	25.9379	-75.996	-127.872					170.4	-18.3242	-9.30146	-7.20575	-5.68035	-5.18109	-4.81059	-8.41724	2.0926	-6.32465	-10.5098						480.4	-45.2973	852	0.7499
170.5	-148.438	-199.192	-86.5677	-58.7347	-76.578	-34.9881	-100.75	25.0602	-75.6896	-125.81					170.5	-18.3399	-9.26331	-7.01979	-5.67129	-5.28171	-4.87782	-8.40898	2.08988	-6.3191	-10.4989						480.5	-45.3498	852.5	0.7646
170.6	-148.504	-192.803	-86.5677	-58.7251	-76.1202	-34.9499	-99.6117	24.2555	-75.3561	-123.867					170.6	-18.3552	-9.23661	-7.38457	-5.66747	-5.20255	-4.80535	-8.44196	2.09315	-6.34881	-10.5351						480.6	-45.3736	853	0.7669
170.7	-148.376	-187.925	-86.5582	-58.6965	-76.5923	-34.9642	-98.8519	23.613	-75.2389	-122.465					170.7	-18.401	-9.19322	-7.18048	-5.68464	-5.22019	-4.76481	-8.40739	2.10424	-6.30315	-10.5116						480.7	-45.3832	853.5	0.7759
170.8	-148.285	-180.481	-86.5105	-58.8443	-76.9213	-34.9976	-97.6733	22.6641	-75.0092	-120.337					170.8	-18.4148	-9.2018	-7.10657	-5.69704	-5.18705	-4.73477	-8.39034	2.11088	-6.27946	-10.5012						480.8	-45.4022	854	0.7855
170.9	-148.175	-174.649	-86.4962	-59.0351	-77.8797	-35.0024	-96.873	21.9159	-74.9571	-118.789					170.9	-18.3647	-9.20895	-7.22244	-5.63505	-5.20589	-4.76875	-8.40097	2.10056	-6.30041	-10.5015						480.9	-45.4308	854.5	0.761
171	-147.975	-169.953	-86.5439	-59.0827	-78.862	-34.9881	-96.2341	21.3218	-74.9123	-117.556					171	-18.2927	-9.21467	-7.26536	-5.64601	-5.11958	-4.77817	-8.38609	2.09189	-6.2942	-10.478						481	-45.3784	855	0.7564
171.1	-147.946	-166.29	-86.5439	-58.9874	-79.1433	-34.9881	-95.6499	20.9001	-74.7499	-116.55					171.1	-18.3097	-9.1981	-7.24485	-5.5926	-5.32271	-4.79724	-8.41086	2.08569	-6.32517	-10.4965						481.1	-45.4404	855.5	0.7614
171.2	-147.813	-168.408	-86.5439	-58.9206	-79.2864	-35.031	-96.0004	21.1253	-74.8751	-117.126					171.2	-18.2769	-9.18416	-7.18048	-5.59499	-5.17871	-4.761	-8.36271	2.09073	-6.27198	-10.4534						481.2	-45.4833	856	0.7674
171.3	-147.813	-167.154	-86.5534	-58.6393	-79.5677	-35.0405	-95.7946	20.9907	-74.8039	-116.785					171.3	-18.2508	-9.18463	-7.28205	-5.62646	-5.09336	-4.78723	-8.37075	2.08628	-6.28447	-10.457						481.3	-45.3927	856.5	0.7651
171.4	-147.97	-163.658	-86.5773	-58.5201	-79.8014	-34.9976	-95.2542	20.6175	-74.6367	-115.872					171.4	-18.3428	-9.14219	-7.13757	-5.64125	-5.31318	-4.77149	-8.39141	2.09212	-6.2993	-10.4835						481.4	-45.4022	857	0.7766
171.5	-147.536	-159.519	-86.6345	-58.6298	-79.8157	-34.9642	-94.5166	20.1238	-74.3928	-114.64					171.5	-18.4358	-9.12455	-7.29015	-5.67701	-5.15964	-4.84492	-8.42201	2.10574	-6.31627	-10.5277						481.5	-45.4404	857.5	0.775
171.6	-147.155	-156.787	-86.582	-58.7394	-79.9683	-34.9785	-94.035	19.7875	-74.2475	-113.823					171.6	-18.4077	-9.14124	-7.07891	-5.6292	-5.20923	-4.72714	-8.36556	2.11178	-6.25378	-10.4773						481.6	-45.4308	858	0.7824
171.7	-146.964	-154.851	-86.5439	-58.8491	-80.1065	-34.9976	-93.7187	19.556	-74.1628	-113.275					171.7	-18.4315	-9.11597	-7.42891	-5.57401	-5.11577	-4.79056	-8.40945	2.11255	-6.2969	-10.522						481.7	-45.3927	858.5	0.7785
[truncated: 22,283 more rows]

## Sheet: Fig3
a) -1.1V for 40 min, platinum																D) pH level during high cathodic FS protocol (-1.1 V, platinum)
[truncated: 24,003 more rows]

[truncated: 3 more sheets: Fig4, Fig5, Supplementary]
